# Supplementary material for: Molecular mediators of the association between child obesity and mental health
Source: Front Genet. 2022 Aug 31;13:947591. doi: 10.3389/fgene.2022.947591 (PMC9473726; doi:10.3389/fgene.2022.947591)
Supplement: Supplementary file 2 [file DataSheet2.xlsx]

## Sheet: Codebook
Metabolomic profiling of 1H nuclear magnetic resonance spectroscopy (NMR) and lipoprotein subclasses
Number	Variable	Name	Lipoprotein subclasses
1	AcAce	Acetoacetate	Ketone bodies
2	Ace	Acetate	Ketone bodies
3	Ala	Alanine	Amino acids
4	Alb	Albumin	Fluid balance
5	Alb	Albumin	Fluid balance
6	Albumin	Albumin	Fluid balance
7	ApoA1	Apolipoprotein A1	Apolipoproteins
8	ApoB	Apolipoprotein B	Apolipoproteins
9	ApoBApoA1	Apolipoprotein B / apolipoprotein A1 ratio	Apolipoproteins
10	bOHBut	Beta-hydroxybutyrate	Ketone bodies
11	CHOL	Cholesterol	Cholesterol
12	Cit	Citrate	Glycolysis related metabolites
13	CLA	Conjugated linoleic acid	Fatty acids
14	CLAFA	Conjugated linoleic acid (%)	Fatty acid ratio, relative to total fatty acids
15	Comp1	Component	PLS components
16	Crea	Creatinine	Fluid balance
19	DAG	Diacylglycerol	Glycerides and phospolipids
20	DAGTG	Diacylglycerol / triglycerides ratio	Diacylglycerol / triglycerides ratio
21	DHA	Docosahexaenoic acid	Fatty acids
22	DHAFA	Ratio of docosahexaenoic acid to total fatty acids	Fatty acid ratio, relative to total fatty acids
23	EstC	Total esterified cholesterol	Cholesterol
24	FALen	Estimated description of fatty acid chain length, not actual carbon number	Fatty acids
25	FAw3	Omega-3 fatty acids	Fatty acids
26	FAw3FA	Omega-3 fatty acids	Fatty acid ratio, relative to total fatty acids
27	FAw6	Omega-6 fatty acids	Fatty acids
28	FAw6FA	Omega-6 fatty acids	Fatty acid ratio, relative to total fatty acids
29	FreeC	Total free cholesterol	Cholesterol
30	Glc	Glucose	Glycolysis related metabolites
31	Gln	Glutamine	Amino acids
33	Gp	Glycoprotein acetyls	Inflammation
34	HDL	Total HDL	-
35	HDL2C	HDL2 cholesterol	Cholesterol
36	HDL3C	HDL3 cholesterol	Cholesterol
37	HDLC	HDL cholesterol	Cholesterol
38	HDLD	Average diameter of HDL particles	Lipoprotein particles size
39	HDLTG	Triglycerides in HDL	Glycerides and phospolipids
40	His	Histidine	Amino acids
41	IDLC	Cholesterol in IDL	IDL
42	IDLC_P	Cholesterol to total lipids ratio in IDL	IDL
43	IDLCE	Cholesteryl esters in IDL	IDL
44	IDLCE_P	Cholesteryl esters to total lipids ratio in IDL	IDL
45	IDLFC	Free cholesterol in IDL	IDL
46	IDLFC_P	Free cholesterol to total lipids ratio in IDL	IDL
47	IDLL	Total lipids in IDL	IDL
48	IDLP	Concentration of IDL particles	IDL
49	IDLPL	Phospholipids in IDL	IDL
50	IDLPL_P	Phospholipids to total lipids ratio in IDL	IDL
51	IDLTG	Triglycerides in IDL	IDL
52	IDLTG_P	Triglycerides to total lipids ratio in IDL	IDL
53	Ile	Isoleucine	Branched-chain amino acids
56	LA	Linoleic acid	Fatty acids
57	Lac	Lactate	Glycolysis related metabolites
58	LAFA	Linoleic acid	Fatty acid ratio, relative to total fatty acids
59	LDL	LDL	-
60	LDLC	LDL cholesterol	Cholesterol
61	LDLD	Average diameter of LDL particles	Lipoprotein particles size
62	LDLTG	Triglycerides in LDL	Glycerides and phospolipids
63	Leu	Leucine	Branched-chain amino acids
64	LHDLC	Cholesterol in large HDL	Large HDL
65	LHDLC_P	Cholesterol to total lipids ratio in large HDL	Large HDL
66	LHDLCE	Cholesteryl esters in large HDL	Large HDL
67	LHDLCE_P	Cholesteryl esters to total lipids ratio in large HDL	Large HDL
68	LHDLFC	Free cholesterol in large HDL	Large HDL
69	LHDLFC_P	Free cholesterol to total lipids ratio in large HDL	Large HDL
70	LHDLL	Total lipids in large HDL	Large HDL
71	LHDLP	Concentration of large HDL particles	Large HDL
72	LHDLPL	Phospholipids in large HDL	Large HDL
73	LHDLPL_P	Phospholipids to total lipids ratio in large HDL	Large HDL
74	LHDLTG	Triglycerides in large HDL	Large HDL
75	LHDLTG_P	Triglycerides to total lipids ratio in large HDL	Large HDL
76	LLDLC	Cholesterol in large LDL	Large LDL
77	LLDLC_P	Cholesterol to total lipids ratio in large LDL	Large LDL
78	LLDLCE	Cholesteryl esters in large LDL	Large LDL
79	LLDLCE_P	Cholesteryl esters to total lipids ratio in large LDL	Large LDL
80	LLDLFC	Free cholesterol in large LDL	Large LDL
81	LLDLFC_P	Free cholesterol to total lipids ratio in large LDL	Large LDL
82	LLDLL	Total lipids in large LDL	Large LDL
83	LLDLP	Concentration of large LDL particles	Large LDL
84	LLDLPL	Phospholipids in large LDL	Large LDL
85	LLDLPL_P	Phospholipids to total lipids ratio in large LDL	Large LDL
86	LLDLTG	Triglycerides in large LDL	Large LDL
87	LLDLTG_P	Triglycerides to total lipids ratio in large LDL	Large LDL
88	LVLDLC	Cholesterol in large VLDL	Large VLDL
89	LVLDLC_P	Cholesterol to total lipids ratio in large VLDL	Large VLDL
90	LVLDLCE	Cholesteryl esters in large VLDL	Large VLDL
91	LVLDLCE_P	Cholesteryl esters to total lipids ratio in large VLDL	Large VLDL
92	LVLDLFC	Free cholesterol in large VLDL	Large VLDL
93	LVLDLFC_P	Free cholesterol to total lipids ratio in large VLDL	Large VLDL
94	LVLDLL	Total lipids in large VLDL	Large VLDL
95	LVLDLP	Concentration of large VLDL particles	Large VLDL
96	LVLDLPL	Phospholipids in large VLDL	Large VLDL
97	LVLDLPL_P	Phospholipids to total lipids ratio in large VLDL	Large VLDL
98	LVLDLTG	Triglycerides in large VLDL	Large VLDL
99	LVLDLTG_P	Triglycerides to total lipids ratio in large VLDL	Large VLDL
100	MHDLC	Cholesterol in medium HDL	Medium HDL
101	MHDLC_P	Cholesterol to total lipids ratio in medium HDL	Medium HDL
102	MHDLCE	Cholesteryl esters in medium HDL	Medium HDL
103	MHDLCE_P	Cholesteryl esters to total lipids ratio in medium HDL	Medium HDL
104	MHDLFC	Free cholesterol in medium HDL	Medium HDL
105	MHDLFC_P	Free cholesterol to total lipids ratio in medium HDL	Medium HDL
106	MHDLL	Total lipids in medium HDL	Medium HDL
107	MHDLP	Concentration of medium HDL particles	Medium HDL
108	MHDLPL	Phospholipids in medium HDL	Medium HDL
109	MHDLPL_P	Phospholipids to total lipids ratio in medium HDL	Medium HDL
110	MHDLTG	Triglycerides in medium HDL	Medium HDL
111	MHDLTG_P	Triglycerides to total lipids ratio in medium HDL	Medium HDL
112	MLDLC	Cholesterol in medium LDL	Medium LDL
113	MLDLC_P	Cholesterol to total lipids ratio in medium LDL	Medium LDL
114	MLDLCE	Cholesteryl esters in medium LDL	Medium LDL
115	MLDLCE_P	Cholesteryl esters to total lipids ratio in medium LDL	Medium LDL
116	MLDLFC	Free cholesterol in medium LDL	Medium LDL
117	MLDLFC_P	Free cholesterol to total lipids ratio in medium LDL	Medium LDL
118	MLDLL	Total lipids in medium LDL	Medium LDL
119	MLDLP	Concentration of medium LDL particles	Medium LDL
120	MLDLPL	Phospholipids in medium LDL	Medium LDL
121	MLDLPL_P	Phospholipids to total lipids ratio in medium LDL	Medium LDL
122	MLDLTG	Triglycerides in medium LDL	Medium LDL
123	MLDLTG_P	Triglycerides to total lipids ratio in medium LDL	Medium LDL
124	MUFA	Monounsaturated fatty acids	Fatty acids
125	MUFAFA	Monounsaturated fatty acids	Fatty acid ratio, relative to total fatty acids
126	MVLDLC	Cholesterol in medium VLDL	Medium VLDL
127	MVLDLC_P	Cholesterol to total lipids ratio in medium VLDL	Medium VLDL
128	MVLDLCE	Cholesteryl esters in medium VLDL	Medium VLDL
129	MVLDLCE_P	Cholesteryl esters to total lipids ratio in medium VLDL	Medium VLDL
130	MVLDLFC	Free cholesterol in medium VLDL	Medium VLDL
131	MVLDLFC_P	Free cholesterol to total lipids ratio in medium VLDL	Medium VLDL
132	MVLDLL	Total lipids in medium VLDL	Medium VLDL
133	MVLDLP	Concentration of medium VLDL particles	Medium VLDL
134	MVLDLPL	Phospholipids in medium VLDL	Medium VLDL
135	MVLDLPL_P	Phospholipids to total lipids ratio in medium VLDL	Medium VLDL
136	MVLDLTG	Triglycerides in medium VLDL	Medium VLDL
137	MVLDLTG_P	Triglycerides to total lipids ratio in medium VLDL	Medium VLDL
138	PC	Phosphatidylcholines	Glycerides and phospolipids
139	PC number	Principal component	PCA components
140	Phe	Phenylalanine	Aromatic amino acids
141	PLS_score	Partial least square score	PLS components
142	PUFA	Polyunsaturated fatty acids	Fatty acids
143	PUFAFA	Ratio of polyunsaturated fatty acids to total fatty acids	Fatty acid ratio, relative to total fatty acids
144	Pyr	Pyruvate	Glycolysis related metabolites
145	RemnantC	Remnant cholesterol (non-HDL, non-LDL -cholesterol)	Cholesterol
146	SerumC	Total cholesterol	Cholesterol
147	SerumTG	Total triglycerides	Glycerides and phospolipids
148	SFA	Saturated fatty acids	Fatty acids
149	SFAFA	Ratio of saturated fatty acids to total fatty acids	Fatty acid ratio, relative to total fatty acids
150	SHDLC	Cholesterol in small HDL	Small HDL
151	SHDLC_P	Cholesterol to total lipids ratio in small HDL	Small HDL
152	SHDLCE	Cholesteryl esters in small HDL	Small HDL
153	SHDLCE_P	Cholesteryl esters to total lipids ratio in small HDL	Small HDL
154	SHDLFC	Free cholesterol in small HDL	Small HDL
155	SHDLFC_P	Free cholesterol to total lipids ratio in small HDL	Small HDL
156	SHDLL	Total lipids in small HDL	Small HDL
157	SHDLP	Concentration of small HDL particles	Small HDL
158	SHDLPL	Phospholipids in small HDL	Small HDL
159	SHDLPL_P	Phospholipids to total lipids ratio in small HDL	Small HDL
160	SHDLTG	Triglycerides in small HDL	Small HDL
161	SHDLTG_P	Triglycerides to total lipids ratio in small HDL	Small HDL
162	SLDLC	Cholesterol in small LDL	Small LDL
163	SLDLC_P	Cholesterol to total lipids ratio in small LDL	Small LDL
164	SLDLCE	Cholesteryl esters in small LDL	Small LDL
165	SLDLCE_P	Cholesteryl esters to total lipids ratio in small LDL	Small LDL
166	SLDLFC	Free cholesterol in small LDL	Small LDL
167	SLDLFC_P	Free cholesterol to total lipids ratio in small LDL	Small LDL
168	SLDLL	Total lipids in small LDL	Small LDL
169	SLDLP	Concentration of small LDL particles	Small LDL
170	SLDLPL	Phospholipids in small LDL	Small LDL
171	SLDLPL_P	Phospholipids to total lipids ratio in small LDL	Small LDL
172	SLDLTG	Triglycerides in small LDL	Small LDL
173	SLDLTG_P	Triglycerides to total lipids ratio in small LDL	Small LDL
174	Sphingo	Sphingomyelin	Glycerides and phospolipids
175	SVLDLC	Cholesterol in small VLDL	Small VLDL
176	SVLDLC_P	Cholesterol to total lipids ratio in small VLDL	Small VLDL
177	SVLDLCE	Cholesteryl esters in small VLDL	Small VLDL
178	SVLDLCE_P	Cholesteryl esters to total lipids ratio in small VLDL	Small VLDL
179	SVLDLFC	Free cholesterol in small VLDL	Small VLDL
180	SVLDLFC_P	Free cholesterol to total lipids ratio in small VLDL	Small VLDL
181	SVLDLL	Total lipids in small VLDL	Small VLDL
182	SVLDLP	Concentration of small VLDL particles	Small VLDL
183	SVLDLPL	Phospholipids in small VLDL	Small VLDL
184	SVLDLPL_P	Phospholipids to total lipids ratio in small VLDL	Small VLDL
185	SVLDLTG	Triglycerides in small VLDL	Small VLDL
186	SVLDLTG_P	Triglycerides to total lipids ratio in small VLDL	Small VLDL
187	TGPG	Triglycerides/Phosphoglycerides	Glycerides and phospolipids
188	TotCho	Total cholines	Glycerides and phospolipids
189	TotFA	Total fatty acids	Fatty acids
190	TotPG	Total phosphoglycerides	Glycerides and phospolipids
191	TRIG	Triglycerides	-
192	Tyr	Tyrosine	Aromatic amino acids
193	UnsatDeg	Estimated degree of unsaturation	Fatty acids
194	Val	Valine	Branched-chain amino acids
195	vldl	VLDL	-
196	VLDLC	VLDL cholesterol	Cholesterol
197	VLDLD	Average diameter of VLDL particles	Lipoprotein particles size
198	VLDLTG	Triglycerides in VLDL	Glycerides and phospolipids
199	XLHDLC	Cholesterol in very large HDL	Very large HDL
200	XLHDLC_P	Cholesterol to total lipids ratio in very large HDL	Very large HDL
201	XLHDLCE	Cholesteryl esters in very large HDL	Very large HDL
202	XLHDLCE_P	Cholesteryl esters to total lipids ratio in very large HDL	Very large HDL
203	XLHDLFC	Free cholesterol in very large HDL	Very large HDL
204	XLHDLFC_P	Free cholesterol to total lipids ratio in very large HDL	Very large HDL
205	XLHDLL	Total lipids in very large HDL	Very large HDL
206	XLHDLP	Concentration of very large HDL particles	Very large HDL
207	XLHDLPL	Phospholipids in very large HDL	Very large HDL
208	XLHDLPL_P	Phospholipids to total lipids ratio in very large HDL	Very large HDL
209	XLHDLTG	Triglycerides in very large HDL	Very large HDL
210	XLHDLTG_P	Triglycerides to total lipids ratio in very large HDL	Very large HDL
211	XLVLDLC	Cholesterol in very large VLDL	Very large VLDL
212	XLVLDLC_P	Cholesterol to total lipids ratio in very large VLDL	Very large VLDL
213	XLVLDLCE	Cholesteryl esters in very large VLDL	Very large VLDL
214	XLVLDLCE_P	Cholesteryl esters to total lipids ratio in very large VLDL	Very large VLDL
215	XLVLDLFC	Free cholesterol in very large VLDL	Very large VLDL
216	XLVLDLFC_P	Free cholesterol to total lipids ratio in very large VLDL	Very large VLDL
217	XLVLDLL	Total lipids in very large VLDL	Very large VLDL
218	XLVLDLP	Concentration of very large VLDL particles	Very large VLDL
219	XLVLDLPL	Phospholipids in very large VLDL	Very large VLDL
220	XLVLDLPL_P	Phospholipids to total lipids ratio in very large VLDL	Very large VLDL
221	XLVLDLTG	Triglycerides in very large VLDL	Very large VLDL
222	XLVLDLTG_P	Triglycerides to total lipids ratio in very large VLDL	Very large VLDL
223	XSVLDLC	Cholesterol in very small VLDL	Very Small VLDL
224	XSVLDLC_P	Cholesterol to total lipids ratio in very small VLDL	Very Small VLDL
225	XSVLDLCE	Cholesteryl esters in very small VLDL	Very Small VLDL
226	XSVLDLCE_P	Cholesteryl esters to total lipids ratio in very small VLDL	Very Small VLDL
227	XSVLDLFC	Free cholesterol in very small VLDL	Very Small VLDL
228	XSVLDLFC_P	Free cholesterol to total lipids ratio in very small VLDL	Very Small VLDL
229	XSVLDLL	Total lipids in very small VLDL	Very Small VLDL
230	XSVLDLP	Concentration of very small VLDL particles	Very Small VLDL
231	XSVLDLPL	Phospholipids in very small VLDL	Very Small VLDL
232	XSVLDLPL_P	Phospholipids to total lipids ratio in very small VLDL	Very Small VLDL
233	XSVLDLTG	Triglycerides in very small VLDL	Very Small VLDL
234	XSVLDLTG_P	Triglycerides to total lipids ratio in very small VLDL	Very Small VLDL
235	XXLVLDLC	Cholesterol in extremely large VLDL	Extremely large VLDL
236	XXLVLDLC_P	Cholesterol to total lipids ratio in extremely large VLDL	Extremely large VLDL
237	XXLVLDLCE	Cholesteryl esters in extremely large VLDL	Extremely large VLDL
238	XXLVLDLCE_P	Cholesteryl esters to total lipids ratio in extremely large VLDL	Extremely large VLDL
239	XXLVLDLFC	Free cholesterol in extremely large VLDL	Extremely large VLDL
240	XXLVLDLFC_P	Free cholesterol to total lipids ratio in extremely large VLDL	Extremely large VLDL
241	XXLVLDLL	Total lipids in extremely large VLDL	Extremely large VLDL
242	XXLVLDLP	Concentration of extremely large VLDL particles	Extremely large VLDL
243	XXLVLDLPL	Phospholipids in extremely large VLDL	Extremely large VLDL
244	XXLVLDLPL_P	Phospholipids to total lipids ratio in extremely large VLDL	Extremely large VLDL
245	XXLVLDLTG	Triglycerides in extremely large VLDL	Extremely large VLDL
246	XXLVLDLTG_P	Triglycerides to total lipids ratio in extremely large VLDL	Extremely large VLDL

## Sheet: Table S1
CpGs from Wahl et al. (2017)
cg09554443
cg03159676
cg10927968
cg05720226
cg08857797
cg16611584
cg21486834
cg18219562
cg07037944
cg11969813
cg15721584
cg03318904
cg10814005
cg09777883
cg02119938
cg06603309
cg08648047
cg09664445
cg13097800
cg13781414
cg22012981
cg26687842
ch.2.30415474F
cg25435714
cg07682160
cg00634542
cg18098839
cg24469729
cg27547344
cg00711896
cg04011474
cg05845030
cg06690548
cg07136133
cg07504977
cg10549088
cg12992827
cg13591783
cg15681239
cg19695507
cg19881557
cg22103219
cg24679890
cg26836479
cg00108715
cg03523676
cg07728579
cg06946797
cg07769588
cg12484113
cg15323828
cg18181703
cg21108085
cg25570328
cg26253134
cg26357885
cg06012428
cg08548559
cg09349128
cg23232188
cg18120259
cg00863378
cg03725309
cg11614585
cg11832534
cg11927233
cg17501210
cg18608055
cg22534374
cg24531955
cg26361535
cg26403843
cg26878209
cg27117792
cg00244001
cg07471614
cg08443038
cg17971578
cg03327570
cg03885055
cg13922488
cg06500161
cg11202345
cg00574958
cg04126866
cg04577162
cg05648472
cg14264316
cg18217136
cg06898549
cg04232128
cg08309687
cg10919522
cg19750657
cg22695339
cg00144180
cg00673344
cg27269962
cg11650298
cg18513344
cg03940776
cg09315878
cg11183227
cg25649826
cg09613192
cg00138407
cg02711608
cg03050965
cg03433986
cg25217710
cg26804423
cg24403644
cg05095590
cg26663590
cg22590032
cg06164260
cg13274938
cg01511901
cg12593793
cg14476101
cg17178175
cg06559575
cg11024682
cg07202479
cg02716826
cg03957124
cg06192883
cg08813944
cg08726900
cg27087650
cg08305942
cg10922280
cg24174557
cg26542660
cg10179300
cg14020176
cg16163382
cg26894079
cg01243823
cg01798813
cg02286155
cg02650017
cg04524040
cg05063895
cg07021906
cg10513161
cg10734665
cg15357118
cg16846518
cg17260706
cg17901584
cg19217955
cg22700686
cg23032421
cg25197194
cg26033520
cg26952928
cg16594806
cg00238353
cg01101459
cg16578636
cg19566658
cg19589396
cg25001190
cg27614723
cg10438589
cg11080651
cg19373099
cg21429551
cg27115863
cg27184903
cg09152259
cg09222732
cg19998073
cg00973118
cg10717869
cg16815882
cg27050612
cg02560388
cg13123009
cg22488164
cg10975897
cg00431050
cg11376147

## Sheet: Table S2
CpGs from Alfano et al (2021)
cg17128312
cg21940756
cg07364162
cg15555970
cg22588640
cg07607077
cg08074767
cg26627956
cg26856316
cg13844049
cg10264529
cg00481644
cg00562180
cg00642749
cg02008175
cg06560169
cg11755251
cg15783941
cg16331674
cg16705578
cg16946840
cg18592294
cg27665181
cg00699945
cg00885918
cg05370555
cg06797156
cg08770870
cg25739882
cg01852095
cg04010122
cg13867039
cg15450098
cg17023648
cg17935297
cg20756026
cg24618739
cg24635736
cg27274322
cg00944580
cg01307483
cg00152799
cg07269557
cg18192252
cg22496559
cg25124966
cg06916011
cg11251367
cg01145903
cg01520956
cg01706498
cg02585091
cg02729344
cg03918703
cg04286337
cg05129568
cg05503968
cg06918474
cg08282428
cg08478709
cg09471611
cg10977910
cg11137145
cg14712531
cg16436762
cg17627898
cg00320354
cg04735660
cg12556569
cg00384539
cg00103778
cg06915343
cg08169949
cg08892370
cg10200202
cg11412418
cg12093371
cg14007688
cg15026574
cg26153364
cg01029450
cg01555853
cg02399233
cg06954761
cg08390209
cg15882999
cg20624923
cg17298543
cg01791232
cg02332525
cg02674870
cg06076277
cg11317459
cg13012494
cg14518658
cg16334849
cg19733463
cg23477460
cg25655069
cg07059402
cg01835922
cg07423363
cg02032125
cg00810836
cg01436254
cg07618759
cg11337289
cg12656475
cg27187555
cg26658743
cg05209584
cg08515072
cg09271157
cg11324650
cg15676040
cg23922433
cg24379332
cg24332767
cg27328245
cg11210138
cg25955817
cg02825171
cg27398547
cg26846943
cg00468146
cg05995465
cg05663573
cg27038634
cg00912939
cg04052934
cg07814318
cg23314826
cg19594666
cg06960457
cg07060864
cg11496093
cg14314029
cg17112828
cg19196862
cg19596755
cg23043119
cg23671997
cg25685359
cg26138821
cg02139338
cg03607644
cg04749646
cg06606539
cg09949906
cg14720024
cg14929207
cg16451431
cg17621507
cg19058414
cg22218447
cg24858417
cg27337176
cg27590049
cg14779951
cg19393008
cg03352173
cg01971089
cg07248242
cg07533824
cg00340052
cg05545777
cg06491244
cg07035602
cg07944420
cg08025415
cg22951128
cg26401512
cg26645655
cg27288829
cg18548288
cg00204501
cg24317742
cg02553520
cg04655995
cg05248234
cg06052372
cg06769708
cg12808596
cg13740815
cg16110788
cg18008451
cg21285564
cg22383874
cg04361015
cg25813936
cg02206323
cg27413643
cg02644867
cg02825977
cg03495195
cg21014159
cg24604214
cg01883662
cg09075268
cg21869027
cg01370575
cg01612292
cg02477354
cg04483469
cg04617936
cg04974899
cg06549275
cg06822090
cg07962934
cg08468401
cg09571082
cg10269548
cg11671115
cg11969213
cg14294240
cg14855841
cg15787712
cg16111073
cg16507569
cg19835478
cg19868691
cg20172500
cg21000165
cg21230021
cg23470598
cg24343835
cg26033681
cg26834418
cg15584221
cg16668042
cg14974711
cg23606023
cg15758240
cg01826211
cg03877767
cg11562028
cg13195955
cg16427670
cg22318948
cg07065008
cg07437923
cg10764750
cg13850887
cg16209860
cg27146050
cg00256512
cg17946714
cg15991546
cg25013753
cg25326491
cg26103104
cg06593910
cg21090033
cg25487405
cg00745170
cg05338930
cg08692210
cg09694782
cg18347642
cg26823535
cg16081228
cg14300531
cg00510507
cg17594047
cg21773820
cg21213617
cg27289463
cg02212836
cg06508867
cg19663246
cg06022832
cg06686058
cg09559189
cg16906712
cg05896042

## Sheet: Table S3
Multiple linear mixed effect models with obesity and mental health outcomes			Obesity (UK95) at 7 years of age					SMFQ(Short Mood and Feelings Questionnaire) of over 11 at 11 years of age					SMFQ of over 7 at 11 years of age					SMFQ score at 11 years of age
Num	Lipoprotein subclasses	Metabolite	Odd ratio	CI 95% lower	CI 95% upper	p-value	FDR	Odd ratio	CI 95% lower	CI 95% upper	p-value	FDR	Odd ratio	CI 95% lower	CI 95% upper	p-value	FDR	Odd ratio	CI 95% lower	CI 95% upper	p-value	FDR
1	Inflammation	Gp	1.9278	1.69095	2.19783	9.8129e-23	1.8808e-21	0.856137	0.654108	1.12057	0.258026	0.618186	0.881737	0.770709	1.00876	0.0668021	0.788989	0.962854	0.942334	0.98382	0.000572778	0.00268855
3	Fluid balance	Alb	0.997976	0.847228	1.17555	0.980653	0.980653	0.846424	0.664404	1.07831	0.177117	0.562781	1.01595	0.894122	1.15438	0.80816	0.997457	1.00064	0.979868	1.02185	0.952355	0.973519
5	Fluid balance	Crea	1.54652	1.34025	1.78455	2.37773e-09	5.81784e-09	0.930388	0.720221	1.20188	0.58072	0.772055	1.00888	0.888043	1.14616	0.891973	0.997457	0.98204	0.96141	1.00311	0.0943032	0.179254
9	Ketone bodies	AcAce	1.0374	0.898694	1.19752	0.616062	0.701457	0.794878	0.562392	1.12347	0.193438	0.570395	0.852915	0.729198	0.997623	0.0466166	0.788989	0.980338	0.959677	1.00144	0.0676784	0.142808
10	Ketone bodies	Ace	0.889677	0.748649	1.05727	0.184331	0.247931	0.906487	0.694591	1.18302	0.469844	0.720428	0.949638	0.834432	1.08075	0.433548	0.949677	0.982096	0.961765	1.00286	0.0905158	0.173489
11	Ketone bodies	bOHBut	0.835924	0.677958	1.0307	0.0935281	0.134447	1.00922	0.795551	1.28029	0.939701	0.97797	0.924506	0.801159	1.06684	0.282648	0.788989	0.998455	0.978196	1.01913	0.882481	0.931058
12	Glycolysis related metabolites	Cit	0.628957	0.528858	0.748002	1.57988e-07	3.74612e-07	0.985903	0.764948	1.27068	0.912678	0.967355	1.10703	0.976911	1.25449	0.110971	0.788989	1.03064	1.0095	1.05222	0.00430717	0.0153667
14	Glycolysis related metabolites	Glc	1.11433	0.953431	1.30239	0.173633	0.234915	0.874617	0.67125	1.1396	0.321099	0.6594	0.961553	0.845903	1.09302	0.548739	0.997457	0.96626	0.946143	0.986804	0.00138617	0.00613114
15	Glycolysis related metabolites	Pyr	0.935074	0.79183	1.10423	0.428774	0.535577	0.991716	0.771592	1.27464	0.948206	0.97797	0.992098	0.874368	1.12568	0.902038	0.997457	0.987679	0.967297	1.00849	0.243917	0.381639
16	Glycolysis related metabolites	Lac	0.708207	0.575354	0.871738	0.00113383	0.00210308	1.00409	0.779933	1.29266	0.974765	0.99094	0.958876	0.842277	1.09162	0.525544	0.997457	0.986288	0.965777	1.00723	0.19782	0.322685
17	Amino acids	Ala	1.0279	0.875899	1.20628	0.736089	0.81005	1.02518	0.79881	1.31571	0.845093	0.947989	1.07452	0.948823	1.21686	0.257492	0.788989	0.990303	0.969886	1.01115	0.359252	0.500775
18	Amino acids	Gln	0.69012	0.583333	0.816456	1.53031e-05	3.17092e-05	0.900525	0.697473	1.16269	0.421551	0.704449	1.14817	1.01184	1.30286	0.0321483	0.788989	0.997193	0.976395	1.01843	0.793764	0.853111
19	Amino acids	His	1.05312	0.92949	1.19319	0.416587	0.52849	1.06777	0.872738	1.30639	0.523975	0.743915	1.06222	0.95096	1.1865	0.284952	0.788989	1.02572	1.00581	1.04602	0.0110898	0.0331253
20	Aromatic amino acids	Phe	1.32161	1.1417	1.52987	0.000187738	0.000362856	1.26204	1.00273	1.58842	0.0473453	0.500147	1.06625	0.941468	1.20758	0.312399	0.795681	1.02209	1.00116	1.04344	0.0384242	0.0901793
21	Aromatic amino acids	Tyr	1.39863	1.21878	1.60503	1.77724e-06	3.85627e-06	1.27569	1.0247	1.58814	0.0293811	0.475906	1.1467	1.01837	1.29121	0.0237842	0.788989	1.02921	1.00837	1.05048	0.00581265	0.0195513
22	Branched-chain amino acids	Ile	1.56298	1.36782	1.78599	5.2761e-11	1.49815e-10	1.0779	0.845259	1.37457	0.545351	0.75	1.04758	0.924641	1.18685	0.465523	0.982295	1.00907	0.98824	1.03035	0.396077	0.532735
23	Branched-chain amino acids	Leu	1.39454	1.21563	1.59976	2.05847e-06	4.38379e-06	1.23979	0.992753	1.54831	0.0579797	0.500147	1.1012	0.975238	1.24343	0.119844	0.788989	1.03039	1.00941	1.0518	0.00434277	0.0153667
24	Branched-chain amino acids	Val	1.55623	1.357	1.7847	2.48558e-10	6.57107e-10	1.1858	0.937985	1.4991	0.154225	0.537452	1.06819	0.943587	1.20926	0.297207	0.794857	1.02046	0.999514	1.04183	0.0556083	0.121809
25	Apolipoproteins	ApoA1	0.643486	0.542665	0.763038	3.96481e-07	8.85346e-07	1.2224	0.956097	1.56288	0.109183	0.501675	1.11866	0.98724	1.26757	0.0786464	0.788989	1.04248	1.02117	1.06425	7.91211e-05	0.000505496
26	Apolipoproteins	ApoB	1.7328	1.50992	1.98858	5.04251e-15	1.71172e-14	0.9772	0.762106	1.253	0.855713	0.950764	1.02363	0.901471	1.16234	0.718683	0.997457	1.02832	1.00698	1.05011	0.00905925	0.0281571
27	Apolipoproteins	ApoBApoA1	1.94747	1.70218	2.2281	2.89096e-22	3.9113e-21	0.890668	0.690641	1.14863	0.37228	0.668941	0.968748	0.851936	1.10158	0.628159	0.997457	1.00617	0.985156	1.02763	0.567936	0.706082
28	Fatty acids	UnsatDeg	0.834956	0.712448	0.978531	0.0258747	0.0413655	1.03834	0.806251	1.33723	0.770696	0.917365	0.958964	0.845467	1.0877	0.514407	0.997457	1.00367	0.983025	1.02475	0.729607	0.814633
29	Fatty acids	FALen	1.3067	1.12341	1.5199	0.000522255	0.000976574	0.973381	0.756824	1.25191	0.833563	0.944315	0.990326	0.873176	1.12319	0.879709	0.997457	0.987484	0.967227	1.00816	0.233638	0.370345
30	Fatty acids	PUFA	1.17428	1.0026	1.37535	0.0463505	0.0692248	1.04145	0.809512	1.33985	0.752008	0.905559	1.03178	0.908121	1.17227	0.631009	0.997457	1.02542	1.00417	1.04711	0.0187937	0.0508534
31	Fatty acid ratio, relative to total fatty acids	PUFAFA	0.62911	0.545927	0.724967	1.50369e-10	4.0215e-10	1.00911	0.786251	1.29515	0.943193	0.97797	0.973271	0.858612	1.10324	0.671825	0.997457	1.00386	0.983136	1.02502	0.717348	0.814633
32	Fatty acids	FAw3	1.47413	1.26896	1.71247	3.87034e-07	8.72723e-07	1.08606	0.848194	1.39063	0.512745	0.742352	1.00104	0.88038	1.13824	0.987342	0.997457	1.0009	0.980065	1.02218	0.933117	0.962408
33	Fatty acid ratio, relative to total fatty acids	FAw3FA	1.09081	0.928797	1.28109	0.289329	0.382447	1.04399	0.811948	1.34235	0.737112	0.892294	0.94997	0.833925	1.08216	0.440049	0.954165	0.973706	0.95334	0.994507	0.0134842	0.0383623
34	Fatty acids	FAw6	1.12595	0.960851	1.31942	0.142552	0.19516	1.03281	0.802581	1.32909	0.801885	0.933313	1.03439	0.910532	1.17509	0.603354	0.997457	1.02748	1.00621	1.04919	0.0110637	0.0331253
35	Fatty acid ratio, relative to total fatty acids	FAw6FA	0.604519	0.524089	0.697293	4.85604e-12	1.41378e-11	1.00088	0.780311	1.2838	0.994463	0.994463	0.981394	0.865379	1.11296	0.769819	0.997457	1.00937	0.988496	1.03069	0.381675	0.52566
36	Fatty acids	DHA	1.23978	1.06039	1.44952	0.00703109	0.011804	1.08023	0.839315	1.3903	0.54889	0.75	0.993539	0.871921	1.13212	0.922495	0.997457	1.00779	0.986668	1.02936	0.472763	0.604085
37	Fatty acid ratio, relative to total fatty acids	DHAFA	0.938155	0.791805	1.11156	0.460651	0.563562	1.03226	0.800661	1.33085	0.806512	0.933313	0.956259	0.838395	1.09069	0.505127	0.997457	0.990215	0.969474	1.0114	0.362612	0.502415
38	Fatty acids	LA	1.05826	0.90307	1.24012	0.484005	0.580319	0.967806	0.751106	1.24703	0.800249	0.933313	1.0287	0.90578	1.16831	0.662956	0.997457	1.01998	0.998888	1.04152	0.0635035	0.136503
39	Fatty acid ratio, relative to total fatty acids	LAFA	0.57023	0.489971	0.663636	3.93407e-13	1.19057e-12	0.901481	0.705018	1.15269	0.408251	0.704449	0.978336	0.862343	1.10993	0.73374	0.997457	0.999308	0.978723	1.02033	0.948042	0.973436
40	Fatty acids	CLA	1.36797	1.2162	1.53869	1.76895e-07	4.15162e-07	1.08324	0.860525	1.36359	0.495967	0.742352	1.12388	1.00468	1.25723	0.0411944	0.788989	1.03827	1.0178	1.05916	0.000218635	0.001186
41	Fatty acid ratio, relative to total fatty acids	CLAFA	1.28237	1.13924	1.44348	3.8073e-05	7.74936e-05	1.10331	0.881937	1.38026	0.389535	0.684761	1.1277	1.0112	1.25761	0.0307499	0.788989	1.03696	1.01668	1.05765	0.000316827	0.00158414
42	Fatty acids	MUFA	1.63226	1.43205	1.86046	2.15784e-13	6.61738e-13	0.990038	0.7737	1.26687	0.936563	0.97797	1.02358	0.902675	1.16067	0.716328	0.997457	1.01273	0.9918	1.03411	0.235088	0.370345
43	Fatty acid ratio, relative to total fatty acids	MUFAFA	1.65835	1.43301	1.91912	1.13327e-11	3.25814e-11	0.969059	0.752557	1.24785	0.807518	0.933313	1.00565	0.885653	1.14191	0.930743	0.997457	0.995367	0.974655	1.01652	0.665102	0.776514
44	Fatty acids	SFA	1.44828	1.25628	1.66962	3.31898e-07	7.55807e-07	1.02244	0.799212	1.30802	0.859821	0.950764	1.04235	0.919142	1.18207	0.518111	0.997457	1.01854	0.997573	1.03994	0.0834572	0.168552
45	Fatty acid ratio, relative to total fatty acids	SFAFA	0.965412	0.820468	1.13596	0.671492	0.757074	1.03282	0.802041	1.33	0.802371	0.933313	1.03336	0.910399	1.17293	0.611666	0.997457	1.00054	0.979877	1.02164	0.959661	0.976646
46	Fatty acids	TotFA	1.49829	1.29594	1.73222	4.70396e-08	1.12699e-07	1.01904	0.795893	1.30474	0.881124	0.96504	1.03692	0.913598	1.17689	0.574656	0.997457	1.02084	0.999729	1.04239	0.0530479	0.117317
48	Glycerides and phospolipids	DAG	1.42557	1.26956	1.60076	2.02095e-09	4.99804e-09	0.915446	0.701478	1.19468	0.515428	0.742352	0.976802	0.858837	1.11097	0.720762	0.997457	0.9773	0.956686	0.998358	0.0347666	0.0824362
49	Diacylglycerol / triglycerides ratio	DAGTG	1.16931	1.04083	1.31365	0.00844215	0.0138693	0.991077	0.768778	1.27766	0.944857	0.97797	0.992405	0.87312	1.12799	0.90711	0.997457	0.97575	0.954835	0.997123	0.02638	0.06595
50	Glycerides and phospolipids	PC	0.943748	0.801607	1.11109	0.486964	0.580319	1.13007	0.881909	1.44807	0.333732	0.661711	1.08881	0.960273	1.23455	0.184337	0.788989	1.0326	1.01142	1.05421	0.00240965	0.00989676
51	Glycerides and phospolipids	LDLTG	0.989865	0.842129	1.16352	0.90169	0.942517	1.28037	1.04481	1.56904	0.0171939	0.475906	1.06381	0.941302	1.20225	0.321732	0.795681	1.02898	1.00812	1.05027	0.00625643	0.0205568
52	Glycerides and phospolipids	TGPG	1.64912	1.46485	1.85657	1.28688e-16	4.93304e-16	0.787601	0.592922	1.0462	0.0993075	0.501675	0.952605	0.837655	1.08333	0.45926	0.978053	0.986207	0.965747	1.0071	0.194096	0.318871
53	Glycerides and phospolipids	SerumTG	1.70628	1.51167	1.92595	5.25139e-18	2.32273e-17	0.958508	0.748872	1.22683	0.736471	0.892294	1.00062	0.882313	1.13479	0.992306	0.997457	1.00824	0.987479	1.02945	0.43934	0.580737
54	Glycerides and phospolipids	TotCho	0.95553	0.812188	1.12417	0.583314	0.670811	1.21062	0.946146	1.54902	0.128558	0.516486	1.09365	0.964295	1.24035	0.163358	0.788989	1.03	1.00881	1.05162	0.00531038	0.0182297
55	Glycerides and phospolipids	TotPG	1.01609	0.863934	1.19505	0.847046	0.901947	1.18311	0.924612	1.51388	0.181273	0.562781	1.10418	0.9739	1.25189	0.121829	0.788989	1.0282	1.00707	1.04977	0.00866515	0.0276803
57	Glycerides and phospolipids	VLDLTG	1.73871	1.54583	1.95566	2.96115e-20	2.27021e-19	0.904325	0.700123	1.16809	0.441206	0.713154	0.988871	0.87158	1.12195	0.862081	0.997457	1.00473	0.984027	1.02586	0.656982	0.774902
58	Glycerides and phospolipids	HDLTG	1.74321	1.51572	2.00483	6.73418e-15	2.24473e-14	0.941304	0.732603	1.20946	0.636228	0.8175	0.998878	0.87989	1.13396	0.986155	0.997457	0.988619	0.968042	1.00963	0.286154	0.431267
59	Cholesterol	RemnantC	1.68131	1.46058	1.9354	4.62737e-13	1.3822e-12	0.889438	0.68852	1.14899	0.369779	0.668941	1.02048	0.898551	1.15895	0.75487	0.997457	1.02497	1.00368	1.04672	0.0213046	0.0558191
60	Cholesterol	SerumC	1.01949	0.868546	1.19667	0.813351	0.870097	1.12196	0.876541	1.43609	0.360865	0.668941	1.08938	0.960489	1.23556	0.182694	0.788989	1.04855	1.02699	1.07056	7.74282e-06	0.000104756
61	Cholesterol	EstC	1.01279	0.862797	1.18885	0.876541	0.929053	1.13466	0.886723	1.45193	0.315234	0.6594	1.09216	0.96294	1.23871	0.170012	0.788989	1.05076	1.02916	1.07281	2.97162e-06	6.25992e-05
62	Cholesterol	FreeC	1.03405	0.881081	1.21358	0.681843	0.764995	1.08494	0.846508	1.39053	0.519646	0.742352	1.07697	0.949578	1.22146	0.248289	0.788989	1.04014	1.01874	1.06199	0.000206557	0.00115873
64	Cholesterol	HDLC	0.486162	0.408696	0.578311	3.81987e-16	1.39456e-15	1.22856	0.960316	1.57173	0.101461	0.501675	1.1101	0.979091	1.25863	0.103059	0.788989	1.03148	1.01025	1.05315	0.00348569	0.0129308
65	Cholesterol	HDL2C	0.461193	0.389789	0.545678	1.9175e-19	1.10256e-18	1.24501	0.972102	1.59454	0.0825852	0.500147	1.10265	0.972009	1.25085	0.128829	0.788989	1.03028	1.00901	1.052	0.00506779	0.0176605
66	Cholesterol	HDL3C	0.595279	0.501149	0.70709	3.49074e-09	8.45127e-09	1.18411	0.924347	1.51687	0.181088	0.562781	1.11689	0.985356	1.26598	0.0837662	0.788989	1.03166	1.01049	1.05326	0.003207	0.0122935
67	Cholesterol	LDLC	1.02212	0.871188	1.19921	0.788359	0.859349	1.17077	0.91901	1.4915	0.20185	0.573973	1.07625	0.949259	1.22022	0.251345	0.788989	1.04973	1.0282	1.07172	4.4537e-06	6.829e-05
68	Cholesterol	VLDLC	1.9418	1.70203	2.21534	5.65637e-23	1.30097e-21	0.817235	0.627934	1.0636	0.133275	0.516486	0.991452	0.872595	1.1265	0.895169	0.997457	1.00934	0.988295	1.03084	0.38711	0.529972
69	Lipoprotein particles size	VLDLD	1.79926	1.55856	2.07713	1.08835e-15	3.85109e-15	0.900027	0.696091	1.16371	0.421702	0.704449	0.995373	0.876726	1.13008	0.94291	0.997457	0.996259	0.975653	1.0173	0.725257	0.814633
70	Lipoprotein particles size	LDLD	0.85226	0.730445	0.99439	0.0422058	0.0634467	0.792405	0.626461	1.00231	0.0522837	0.500147	0.86709	0.765784	0.981799	0.0244631	0.788989	0.939143	0.919953	0.958733	2.50858e-09	5.76972e-07
71	Lipoprotein particles size	HDLD	0.438919	0.367409	0.524347	1.13359e-19	7.24239e-19	1.14537	0.894021	1.4674	0.282926	0.641629	1.07872	0.950719	1.22395	0.239672	0.788989	1.01621	0.99518	1.03768	0.131794	0.236817
72	Small HDL	SHDLP	1.34301	1.15113	1.56686	0.000177249	0.000345485	1.2237	0.959124	1.56125	0.10433	0.501675	1.07738	0.950513	1.22118	0.243617	0.788989	1.02401	1.00301	1.04544	0.0247807	0.0633285
73	Small HDL	SHDLL	1.0482	0.894602	1.22818	0.56035	0.657554	1.24343	0.974067	1.58727	0.0802798	0.500147	1.08744	0.959705	1.23217	0.18856	0.788989	1.0237	1.00277	1.04507	0.0262743	0.06595
74	Small HDL	SHDLC	0.749648	0.644962	0.871327	0.000173462	0.000340993	1.18645	0.918791	1.53208	0.189966	0.56743	1.05708	0.931375	1.19974	0.390152	0.89735	1.01908	0.99812	1.04048	0.074655	0.156097
75	Small HDL	SHDLC_P	0.666372	0.58409	0.760246	1.57467e-09	3.97994e-09	1.05655	0.819256	1.36257	0.671675	0.84882	1.01426	0.893829	1.15092	0.826203	0.997457	1.00638	0.985643	1.02756	0.54925	0.686562
76	Small HDL	SHDLCE	0.753916	0.649501	0.875118	0.000204131	0.000391252	1.15061	0.889892	1.48772	0.284549	0.641629	1.03334	0.910564	1.17266	0.611342	0.997457	1.01491	0.994014	1.03626	0.163182	0.284183
77	Small HDL	SHDLCE_P	0.700788	0.611426	0.803211	3.24505e-07	7.4636e-07	1.04911	0.813932	1.35223	0.711247	0.879499	0.999113	0.881131	1.13289	0.988957	0.997457	1.00412	0.983453	1.02523	0.698165	0.811
78	Small HDL	SHDLFC	0.841323	0.718087	0.985708	0.0325053	0.050515	1.23798	0.966578	1.58558	0.0908816	0.500147	1.13189	0.998208	1.28348	0.0533561	0.788989	1.02708	1.00601	1.04858	0.0115002	0.0339109
79	Small HDL	SHDLFC_P	0.635164	0.548405	0.735648	1.38632e-09	3.54282e-09	1.03838	0.803211	1.3424	0.773777	0.917365	1.13187	0.992789	1.29043	0.0640526	0.788989	1.01594	0.994643	1.03769	0.143462	0.25188
80	Small HDL	SHDLPL	1.27664	1.09219	1.49224	0.00215794	0.00384748	1.19914	0.937935	1.53308	0.147388	0.531938	1.08467	0.956765	1.22968	0.20422	0.788989	1.02033	0.999402	1.04171	0.0569793	0.123634
81	Small HDL	SHDLPL_P	1.39653	1.21011	1.61167	4.90475e-06	1.02554e-05	0.956222	0.742044	1.23222	0.729344	0.892294	0.99875	0.880343	1.13308	0.984505	0.997457	0.998065	0.97751	1.01905	0.855234	0.906469
82	Small HDL	SHDLTG	1.71396	1.49931	1.95936	2.96311e-15	1.0326e-14	1.01573	0.795757	1.29651	0.900255	0.966363	0.988629	0.870599	1.12266	0.860053	0.997457	0.98997	0.969366	1.01101	0.347559	0.487431
83	Small HDL	SHDLTG_P	1.66202	1.46343	1.88754	5.06074e-15	1.71172e-14	0.943797	0.734875	1.21212	0.650466	0.826559	0.95473	0.839682	1.08554	0.479485	0.995093	0.981689	0.961225	1.00259	0.0855315	0.169588
84	Medium HDL	MHDLP	0.848209	0.724248	0.993386	0.0411195	0.0626323	1.10043	0.856327	1.41411	0.454533	0.720428	1.09961	0.968813	1.24807	0.141657	0.788989	1.01473	0.993898	1.03599	0.1671	0.284884
85	Medium HDL	MHDLL	0.781668	0.667442	0.915442	0.0022422	0.00396697	1.13795	0.885937	1.46164	0.311646	0.6594	1.10465	0.973529	1.25342	0.122627	0.788989	1.02078	0.999837	1.04216	0.0518228	0.115721
86	Medium HDL	MHDLC	0.673294	0.575616	0.787549	7.55749e-07	1.67137e-06	1.15412	0.898253	1.48286	0.262339	0.622041	1.10567	0.974364	1.25468	0.119382	0.788989	1.02961	1.00846	1.05121	0.0058654	0.0195513
87	Medium HDL	MHDLC_P	0.63041	0.542615	0.732411	1.6402e-09	4.10051e-09	1.08348	0.84346	1.39179	0.530315	0.748297	1.01345	0.893136	1.14997	0.83585	0.997457	1.03357	1.01216	1.05543	0.0019864	0.00846059
88	Medium HDL	MHDLCE	0.661538	0.565838	0.773424	2.18707e-07	5.08106e-07	1.16342	0.90561	1.49463	0.236301	0.610146	1.10361	0.972544	1.25234	0.126414	0.788989	1.02881	1.00766	1.0504	0.00735898	0.0238389
89	Medium HDL	MHDLCE_P	0.622863	0.535899	0.72394	6.81086e-10	1.76011e-09	1.10651	0.861462	1.42125	0.42812	0.704986	1.00731	0.887596	1.14316	0.91022	0.997457	1.02837	1.00706	1.05013	0.00882031	0.02779
90	Medium HDL	MHDLFC	0.747082	0.638859	0.873638	0.000260254	0.000494697	1.10369	0.857589	1.42042	0.443396	0.713154	1.10983	0.977465	1.26011	0.107786	0.788989	1.03192	1.0107	1.05359	0.00303281	0.0118228
91	Medium HDL	MHDLFC_P	0.847921	0.725838	0.990537	0.0375372	0.0575571	0.927626	0.725088	1.18674	0.550005	0.75	1.03562	0.912477	1.17537	0.587914	0.997457	1.04118	1.0197	1.06312	0.000148161	0.000896763
92	Medium HDL	MHDLPL	0.788936	0.67372	0.923856	0.00324766	0.00570199	1.13202	0.881649	1.4535	0.330884	0.661711	1.10205	0.971254	1.25046	0.131678	0.788989	1.0142	0.993397	1.03545	0.182346	0.303911
93	Medium HDL	MHDLPL_P	0.878211	0.753352	1.02376	0.0969492	0.137644	0.991042	0.773809	1.26926	0.943172	0.97797	1.03618	0.912879	1.17613	0.582437	0.997457	0.975032	0.955194	0.995282	0.0159143	0.043575
94	Medium HDL	MHDLTG	2.06156	1.78389	2.38245	1.10621e-22	1.95714e-21	0.925485	0.719412	1.19059	0.546797	0.75	0.983657	0.865741	1.11763	0.800318	0.997457	0.988058	0.96741	1.00915	0.264862	0.408847
95	Medium HDL	MHDLTG_P	2.00309	1.75526	2.2859	6.3721e-25	3.66396e-23	0.892837	0.691989	1.15198	0.383311	0.683422	0.937708	0.823909	1.06722	0.329879	0.807152	0.97853	0.957983	0.999517	0.0450051	0.103512
96	Large HDL	LHDLP	0.433476	0.361535	0.519734	1.74808e-19	1.03092e-18	1.20976	0.947484	1.54463	0.126684	0.516486	1.09071	0.961931	1.23674	0.175561	0.788989	1.01762	0.996597	1.03908	0.101024	0.190455
97	Large HDL	LHDLL	0.42809	0.356295	0.514352	1.32244e-19	8.22055e-19	1.20724	0.945216	1.54189	0.131383	0.516486	1.08638	0.958014	1.23194	0.196564	0.788989	1.01843	0.997392	1.03991	0.0863932	0.169833
98	Large HDL	LHDLC	0.414422	0.345102	0.497666	4.01696e-21	4.01696e-20	1.18312	0.925113	1.51308	0.180312	0.562781	1.08171	0.953587	1.22704	0.222047	0.788989	1.01595	0.994929	1.03742	0.137949	0.244064
99	Large HDL	LHDLC_P	0.523852	0.466441	0.588328	9.53943e-28	1.18269e-25	0.984361	0.777165	1.2468	0.895996	0.966363	1.04621	0.919316	1.19061	0.493505	0.995668	0.997345	0.976618	1.01851	0.804049	0.860145
100	Large HDL	LHDLCE	0.416473	0.34701	0.49984	5.00837e-21	4.61054e-20	1.18327	0.925131	1.51343	0.180174	0.562781	1.0814	0.953282	1.22673	0.223857	0.788989	1.01485	0.99384	1.0363	0.167284	0.284884
101	Large HDL	LHDLCE_P	0.535527	0.476914	0.601344	4.58261e-26	3.51333e-24	0.973515	0.769796	1.23115	0.822696	0.941393	1.03948	0.913801	1.18244	0.555913	0.997457	0.98933	0.968897	1.01019	0.313728	0.450984
102	Large HDL	LHDLFC	0.411054	0.341838	0.494285	3.38273e-21	3.53649e-20	1.18142	0.924068	1.51044	0.183516	0.562781	1.08224	0.954173	1.2275	0.218711	0.788989	1.01976	0.998676	1.04129	0.0663955	0.141398
103	Large HDL	LHDLFC_P	0.52883	0.467718	0.597928	2.74722e-24	1.26372e-22	1.02674	0.804923	1.30967	0.831741	0.944315	1.05654	0.928698	1.20197	0.403266	0.909325	1.02549	1.00393	1.04751	0.0202173	0.0540695
104	Large HDL	LHDLPL	0.449931	0.375612	0.538955	4.29822e-18	1.93841e-17	1.24248	0.973785	1.58531	0.0807544	0.500147	1.09101	0.962282	1.23696	0.173901	0.788989	1.02174	1.00067	1.04325	0.0430577	0.100033
105	Large HDL	LHDLPL_P	1.73932	1.54547	1.95749	4.28918e-20	3.08285e-19	1.13944	0.910997	1.42518	0.252842	0.618186	0.986334	0.868173	1.12058	0.832608	0.997457	1.01589	0.995035	1.03719	0.136289	0.242995
106	Large HDL	LHDLTG	1.0679	0.910867	1.25201	0.418197	0.52849	0.9473	0.734977	1.22096	0.675846	0.849424	1.04026	0.916637	1.18055	0.540893	0.997457	1.00022	0.979584	1.02129	0.983672	0.985102
107	Large HDL	LHDLTG_P	1.9075	1.69856	2.14215	1.02843e-27	1.18269e-25	0.778396	0.584088	1.03734	0.0873077	0.500147	0.909369	0.795412	1.03965	0.164297	0.788989	0.977067	0.95638	0.998202	0.0336031	0.0805073
108	Very large HDL	XLHDLP	0.489721	0.405625	0.591252	1.11155e-13	3.55079e-13	1.23388	0.969555	1.57027	0.0875185	0.500147	1.08672	0.95894	1.23153	0.192548	0.788989	1.02592	1.00483	1.04746	0.0157663	0.043575
109	Very large HDL	XLHDLL	0.496767	0.412672	0.597998	1.42858e-13	4.50102e-13	1.23628	0.970093	1.5755	0.0864264	0.500147	1.10017	0.970844	1.24672	0.134594	0.788989	1.03215	1.01093	1.05381	0.00282762	0.0114097
110	Very large HDL	XLHDLC	0.55729	0.467915	0.663735	5.53209e-11	1.55168e-10	1.23208	0.963521	1.5755	0.0961612	0.501675	1.12472	0.992402	1.27468	0.0656846	0.788989	1.04509	1.02362	1.06701	3.11219e-05	0.000238601
111	Very large HDL	XLHDLC_P	1.79616	1.56142	2.06619	2.48905e-16	9.38495e-16	0.874549	0.679295	1.12593	0.298391	0.657314	1.00272	0.884406	1.13686	0.966205	0.997457	1.01481	0.993999	1.03606	0.164332	0.284183
112	Very large HDL	XLHDLCE	0.577592	0.486733	0.685412	3.26282e-10	8.52784e-10	1.22276	0.954671	1.56613	0.111241	0.501675	1.13308	0.999593	1.28439	0.0507442	0.788989	1.04828	1.02675	1.07027	8.51222e-06	0.000108767
113	Very large HDL	XLHDLCE_P	1.79328	1.5593	2.06237	2.65775e-16	9.8594e-16	0.857977	0.664967	1.10701	0.238753	0.610146	0.994706	0.876968	1.12825	0.934176	0.997457	1.00906	0.988319	1.03024	0.39464	0.532735
114	Very large HDL	XLHDLFC	0.519795	0.43225	0.625072	3.56002e-12	1.04975e-11	1.24424	0.977064	1.58448	0.0764168	0.500147	1.09904	0.969937	1.24533	0.138544	0.788989	1.03518	1.01392	1.05688	0.00109319	0.00493008
115	Very large HDL	XLHDLFC_P	0.873838	0.745846	1.02379	0.0951211	0.135887	1.18878	0.940332	1.50287	0.148269	0.531938	1.07307	0.94843	1.21409	0.262921	0.788989	1.04986	1.0285	1.07167	3.50086e-06	6.6032e-05
116	Very large HDL	XLHDLPL	0.457844	0.37827	0.554158	1.05638e-15	3.79638e-15	1.2429	0.977127	1.58095	0.0764791	0.500147	1.07543	0.948656	1.21914	0.25581	0.788989	1.02091	0.999879	1.04239	0.0513422	0.115721
117	Very large HDL	XLHDLPL_P	0.526484	0.460624	0.601761	5.01146e-21	4.61054e-20	1.20987	0.934548	1.56631	0.148132	0.531938	1.01808	0.89749	1.15487	0.78057	0.997457	0.996231	0.975717	1.01718	0.722019	0.814633
118	Very large HDL	XLHDLTG	1.17153	1.00599	1.36432	0.04167	0.0630533	0.88715	0.686537	1.14638	0.359929	0.668941	1.01303	0.893522	1.14853	0.839763	0.997457	0.989388	0.96898	1.01023	0.315733	0.451046
119	Very large HDL	XLHDLTG_P	1.7455	1.54857	1.96747	7.48126e-20	5.06085e-19	0.723481	0.544987	0.960436	0.0251381	0.475906	0.906239	0.795103	1.03291	0.140235	0.788989	0.954546	0.934302	0.975227	2.10247e-05	0.000172703
120	Small LDL	SLDLP	1.05741	0.90475	1.23584	0.482833	0.580319	1.24996	0.998401	1.56491	0.0516497	0.500147	1.09763	0.970956	1.24083	0.136514	0.788989	1.05784	1.03652	1.07961	6.25397e-08	7.19206e-06
121	Small LDL	SLDLL	1.06541	0.910037	1.24732	0.43079	0.535577	1.20855	0.953224	1.53226	0.117732	0.510915	1.08974	0.961948	1.23451	0.176886	0.788989	1.05529	1.03375	1.07728	3.13769e-07	1.80417e-05
122	Small LDL	SLDLC	1.00792	0.858994	1.18265	0.923003	0.951976	1.20498	0.948909	1.53016	0.126075	0.516486	1.08555	0.95808	1.22998	0.197732	0.788989	1.05433	1.03279	1.07632	5.06407e-07	2.32947e-05
123	Small LDL	SLDLC_P	0.831561	0.7281	0.949723	0.00650914	0.0110081	1.18551	0.893804	1.57241	0.23764	0.610146	1.08652	0.950541	1.24195	0.223821	0.788989	1.04058	1.01844	1.0632	0.000288998	0.0014771
124	Small LDL	SLDLCE	1.01177	0.862878	1.18636	0.885434	0.934174	1.22726	0.973592	1.54702	0.0830143	0.500147	1.07979	0.953788	1.22245	0.225267	0.788989	1.05256	1.03118	1.07439	9.97037e-07	3.82197e-05
125	Small LDL	SLDLCE_P	0.896539	0.774071	1.03838	0.145007	0.197346	1.28145	0.966061	1.69982	0.0853489	0.500147	1.1033	0.965495	1.26078	0.148692	0.788989	1.0463	1.02409	1.06899	3.55532e-05	0.000263782
126	Small LDL	SLDLFC	0.989626	0.843349	1.16127	0.898317	0.942517	1.04044	0.810074	1.33631	0.756221	0.90589	1.09414	0.964479	1.24124	0.162109	0.788989	1.05113	1.0295	1.07322	2.59132e-06	6.25992e-05
127	Small LDL	SLDLFC_P	0.907457	0.77828	1.05807	0.215168	0.287725	0.78242	0.624903	0.979642	0.0324083	0.475906	0.915444	0.80781	1.03742	0.166251	0.788989	0.961827	0.942081	0.981987	0.000235479	0.00123092
128	Small LDL	SLDLPL	1.18227	1.01091	1.38268	0.0360985	0.0557225	1.14393	0.894737	1.46253	0.283394	0.641629	1.09968	0.969504	1.24734	0.139353	0.788989	1.05754	1.0358	1.07973	1.29901e-07	9.95904e-06
129	Small LDL	SLDLPL_P	1.13551	0.981833	1.31324	0.0867342	0.125465	0.764128	0.574619	1.01614	0.0643247	0.500147	0.900417	0.787246	1.02986	0.125843	0.788989	0.955828	0.935495	0.976604	3.82218e-05	0.000274719
130	Small LDL	SLDLTG	1.20083	1.04851	1.37526	0.00817904	0.0135337	1.23002	1.00288	1.50861	0.0468516	0.500147	1.05505	0.933666	1.19222	0.390145	0.89735	1.03061	1.00983	1.05181	0.00371689	0.0135696
131	Small LDL	SLDLTG_P	1.24752	1.09144	1.42592	0.00118271	0.00217619	1.09865	0.876034	1.37783	0.415436	0.704449	1.0074	0.889241	1.14126	0.90781	0.997457	0.994598	0.974105	1.01552	0.610122	0.730875
132	Medium LDL	MLDLP	1.06496	0.912037	1.24352	0.426167	0.535577	1.23903	0.991281	1.54871	0.059692	0.500147	1.07708	0.952189	1.21836	0.23764	0.788989	1.05029	1.02906	1.07195	2.47305e-06	6.25992e-05
133	Medium LDL	MLDLL	1.05942	0.904348	1.24108	0.474704	0.577682	1.19871	0.944587	1.5212	0.135955	0.516486	1.0788	0.951855	1.22266	0.235041	0.788989	1.05003	1.02853	1.07197	3.73224e-06	6.6032e-05
134	Medium LDL	MLDLC	1.03249	0.88049	1.21073	0.69394	0.771044	1.18833	0.935004	1.5103	0.15836	0.543623	1.07691	0.95015	1.22059	0.246169	0.788989	1.05053	1.02903	1.07249	2.99387e-06	6.25992e-05
135	Medium LDL	MLDLC_P	0.877072	0.765023	1.00553	0.0599873	0.0890134	1.13702	0.86337	1.49739	0.360646	0.668941	1.08661	0.949939	1.24294	0.225846	0.788989	1.0419	1.01964	1.06464	0.000195219	0.00112251
136	Medium LDL	MLDLCE	1.04381	0.890888	1.22299	0.59573	0.681681	1.19947	0.946471	1.5201	0.13237	0.516486	1.07436	0.948207	1.21729	0.260399	0.788989	1.04968	1.02824	1.07157	4.12369e-06	6.77464e-05
137	Medium LDL	MLDLCE_P	0.944599	0.813268	1.09714	0.455526	0.560273	1.22615	0.917928	1.63786	0.167512	0.558373	1.10741	0.966187	1.26928	0.142701	0.788989	1.04565	1.02323	1.06856	5.41099e-05	0.000366038
138	Medium LDL	MLDLFC	0.98056	0.83489	1.15165	0.810913	0.870097	1.12394	0.877945	1.43887	0.353863	0.668941	1.08421	0.955751	1.22995	0.208891	0.788989	1.0516	1.02996	1.0737	2.12124e-06	6.25992e-05
139	Medium LDL	MLDLFC_P	0.902632	0.764179	1.06617	0.227891	0.302976	0.770931	0.587112	1.0123	0.0612045	0.500147	0.897751	0.785091	1.02658	0.114891	0.788989	0.960392	0.940011	0.981215	0.00022173	0.001186
140	Medium LDL	MLDLPL	1.25012	1.07007	1.46046	0.00490016	0.00847396	1.09832	0.857677	1.40647	0.457344	0.720428	1.0746	0.946779	1.21968	0.265464	0.788989	1.04706	1.02543	1.06916	1.58217e-05	0.000158772
141	Medium LDL	MLDLPL_P	1.24129	1.08916	1.41467	0.0011941	0.0021797	0.727384	0.546061	0.968915	0.0295655	0.475906	0.891638	0.778847	1.02076	0.0964769	0.788989	0.953827	0.93349	0.974607	1.71469e-05	0.000164325
142	Medium LDL	MLDLTG	0.914378	0.768907	1.08737	0.311292	0.408089	1.29505	1.07156	1.56515	0.00747097	0.417327	1.0635	0.942548	1.19997	0.317579	0.795681	1.03085	1.01016	1.05197	0.00331787	0.01251
143	Medium LDL	MLDLTG_P	0.821385	0.68889	0.979363	0.0283543	0.0446677	1.25449	1.01552	1.54969	0.0354809	0.475906	1.03551	0.914621	1.17238	0.581677	0.997457	1.00301	0.9824	1.02406	0.776519	0.843118
144	Large LDL	LLDLP	1.00833	0.859409	1.18307	0.918925	0.951976	1.22257	0.968193	1.54377	0.0913313	0.500147	1.07688	0.950746	1.21976	0.243874	0.788989	1.04882	1.02743	1.07066	5.79935e-06	8.33656e-05
145	Large LDL	LLDLL	1.02597	0.874288	1.20397	0.75342	0.825174	1.1681	0.916825	1.48825	0.208637	0.57626	1.07289	0.946072	1.21672	0.272967	0.788989	1.04636	1.02486	1.06832	1.89513e-05	0.000167646
146	Large LDL	LLDLC	1.0215	0.870451	1.19877	0.7944	0.861849	1.1449	0.896847	1.46155	0.277421	0.641629	1.07174	0.94496	1.21554	0.280741	0.788989	1.04705	1.02552	1.06904	1.44172e-05	0.000158772
147	Large LDL	LLDLC_P	0.956923	0.822801	1.11291	0.567655	0.662744	1.01547	0.791446	1.3029	0.903929	0.966363	1.0736	0.940166	1.22596	0.294279	0.794857	1.03987	1.01776	1.06247	0.000364172	0.00178212
148	Large LDL	LLDLCE	1.07116	0.914013	1.25532	0.395757	0.508514	1.13614	0.8899	1.45052	0.305794	0.657314	1.07063	0.943944	1.21433	0.288152	0.788989	1.04695	1.02542	1.06894	1.50851e-05	0.000158772
149	Large LDL	LLDLCE_P	1.24586	1.03665	1.49729	0.0190895	0.0309196	1.02167	0.79172	1.31841	0.869096	0.956421	1.08938	0.950577	1.24845	0.218282	0.788989	1.0435	1.02101	1.06648	0.000127734	0.000794024
150	Large LDL	LLDLFC	0.883928	0.751312	1.03995	0.136844	0.190348	1.16902	0.915528	1.49271	0.21046	0.57626	1.07389	0.946854	1.21796	0.267088	0.788989	1.04683	1.0253	1.06882	1.58772e-05	0.000158772
151	Large LDL	LLDLFC_P	0.595406	0.518519	0.683695	1.9806e-13	6.15591e-13	0.983891	0.77214	1.25371	0.895503	0.966363	0.961239	0.847547	1.09018	0.538197	0.997457	0.988132	0.967658	1.00904	0.263744	0.408847
152	Large LDL	LLDLPL	1.0799	0.921901	1.26498	0.340878	0.44046	1.15271	0.904134	1.46963	0.251467	0.618186	1.06792	0.941613	1.21118	0.30619	0.795681	1.04614	1.02464	1.0681	2.0743e-05	0.000172703
153	Large LDL	LLDLPL_P	1.16367	1.0181	1.33005	0.0262081	0.0415714	0.781777	0.580332	1.05315	0.105368	0.501675	0.874146	0.758338	1.00764	0.0635904	0.788989	0.95212	0.93136	0.973343	1.288e-05	0.000155915
154	Large LDL	LLDLTG	0.945146	0.799753	1.11697	0.507984	0.602249	1.28069	1.03358	1.58689	0.0237005	0.475906	1.06543	0.941543	1.20562	0.314942	0.795681	1.02605	1.00508	1.04746	0.0146344	0.0410476
155	Large LDL	LLDLTG_P	0.921017	0.780834	1.08637	0.328735	0.427169	1.13779	0.9102	1.4223	0.256926	0.618186	1.00087	0.883268	1.13414	0.98907	0.997457	0.985448	0.965102	1.00622	0.168453	0.284884
156	IDL	IDLP	1.03214	0.879573	1.21117	0.698279	0.772136	1.15805	0.909842	1.47398	0.233147	0.610146	1.06602	0.940027	1.20891	0.31912	0.795681	1.04277	1.02133	1.06466	7.79139e-05	0.000505496
157	IDL	IDLL	1.0463	0.891609	1.22784	0.579231	0.669463	1.09517	0.85598	1.4012	0.469623	0.720428	1.06135	0.935476	1.20416	0.355266	0.853207	1.0409	1.01942	1.06282	0.000163874	0.000966436
158	IDL	IDLC	1.08523	0.926022	1.2718	0.312277	0.408089	1.0245	0.798467	1.31451	0.849068	0.947989	1.0522	0.927372	1.19382	0.429702	0.949677	1.03811	1.01669	1.05997	0.000436183	0.00209005
159	IDL	IDLC_P	1.26865	1.04984	1.53305	0.0137549	0.0224371	0.817154	0.676959	0.986381	0.0354838	0.475906	0.978302	0.864227	1.10743	0.728747	0.997457	0.997516	0.976992	1.01847	0.814624	0.867424
160	IDL	IDLCE	1.193	1.02144	1.39339	0.0258984	0.0413655	0.970792	0.754727	1.24871	0.817486	0.940109	1.04272	0.918786	1.18338	0.516972	0.997457	1.03444	1.01308	1.05626	0.00147281	0.00639142
161	IDL	IDLCE_P	2.12511	1.69591	2.66292	5.78838e-11	1.60401e-10	0.761355	0.636526	0.910664	0.00284255	0.241646	0.945083	0.837459	1.06654	0.359831	0.853207	0.982237	0.962248	1.00264	0.0875253	0.1706
162	IDL	IDLFC	0.856823	0.728307	1.00802	0.062365	0.0919484	1.15467	0.903527	1.47563	0.250438	0.618186	1.07079	0.94404	1.21455	0.287299	0.788989	1.04412	1.02262	1.06607	4.76667e-05	0.000332223
163	IDL	IDLFC_P	0.648892	0.580066	0.725884	4.02403e-14	1.30356e-13	1.39604	1.02134	1.90821	0.0364012	0.475906	1.09153	0.954374	1.24839	0.201131	0.788989	1.03769	1.01556	1.0603	0.000768282	0.0035341
164	IDL	IDLPL	0.943805	0.802397	1.11013	0.48494	0.580319	1.19212	0.938258	1.51466	0.15033	0.531938	1.07117	0.944959	1.21425	0.282415	0.788989	1.04537	1.02393	1.06725	2.71272e-05	0.000215147
165	IDL	IDLPL_P	0.47489	0.378936	0.595142	1.00412e-10	2.71703e-10	1.29382	1.09046	1.53512	0.0031519	0.241646	1.05732	0.938544	1.19113	0.359268	0.853207	1.02592	1.00535	1.04691	0.0132687	0.0383623
166	IDL	IDLTG	1.03627	0.882985	1.21617	0.662646	0.750782	1.23223	0.980303	1.5489	0.0735309	0.500147	1.05566	0.931116	1.19686	0.39773	0.905723	1.02311	1.00201	1.04465	0.0316591	0.0766485
167	IDL	IDLTG_P	1.00953	0.863064	1.18084	0.905636	0.942517	1.11794	0.894841	1.39667	0.326256	0.661711	0.996448	0.878913	1.1297	0.955682	0.997457	0.988585	0.968167	1.00943	0.280942	0.427925
168	Very Small VLDL	XSVLDLP	1.38566	1.1942	1.60781	1.71305e-05	3.51786e-05	0.956418	0.74105	1.23438	0.732103	0.892294	1.0368	0.912918	1.1775	0.577754	0.997457	1.02386	1.00254	1.04563	0.028104	0.0695046
169	Very Small VLDL	XSVLDLL	1.42921	1.23336	1.65615	2.03964e-06	4.38379e-06	0.9333	0.72263	1.20539	0.59691	0.78451	1.03149	0.908343	1.17133	0.63266	0.997457	1.02682	1.00548	1.04862	0.0135102	0.0383623
170	Very Small VLDL	XSVLDLC	1.33831	1.14331	1.56658	0.000286993	0.000541053	0.848861	0.661833	1.08874	0.196901	0.573255	1.01246	0.891467	1.14988	0.848729	0.997457	1.01692	0.99578	1.0385	0.117495	0.216191
171	Very Small VLDL	XSVLDLC_P	0.943893	0.813916	1.09463	0.444937	0.550191	0.837603	0.68751	1.02046	0.0785886	0.500147	0.958315	0.848438	1.08242	0.493166	0.995668	0.982169	0.962291	1.00246	0.084566	0.169132
172	Very Small VLDL	XSVLDLCE	1.46052	1.25567	1.69879	8.97976e-07	1.967e-06	0.848721	0.658446	1.09398	0.20535	0.57598	1.00021	0.880604	1.13605	0.997457	0.997457	1.01722	0.99611	1.03879	0.110539	0.205032
173	Very Small VLDL	XSVLDLCE_P	1.17692	0.991239	1.39739	0.0629482	0.0922172	0.82903	0.665873	1.03216	0.0935679	0.500479	0.938287	0.829494	1.06135	0.311022	0.795681	0.982234	0.962168	1.00272	0.0887058	0.171448
174	Very Small VLDL	XSVLDLFC	1.05613	0.897078	1.24339	0.511959	0.603849	0.866372	0.684803	1.09608	0.231924	0.610146	1.03587	0.910606	1.17836	0.592023	0.997457	1.01412	0.992964	1.03574	0.192332	0.318247
175	Very Small VLDL	XSVLDLFC_P	0.795438	0.710344	0.890726	7.35235e-05	0.000148337	0.877999	0.71889	1.07232	0.202138	0.573973	1.00142	0.881157	1.1381	0.982621	0.997457	0.987346	0.967347	1.00776	0.22257	0.355494
176	Very Small VLDL	XSVLDLPL	1.18869	1.01579	1.39102	0.0311342	0.0487133	1.04977	0.818298	1.34671	0.702346	0.875073	1.04672	0.922083	1.1882	0.480241	0.995093	1.03338	1.01196	1.05526	0.00212033	0.00886683
177	Very Small VLDL	XSVLDLPL_P	0.746472	0.644405	0.864705	9.70645e-05	0.000194129	1.32224	1.03105	1.69568	0.0277406	0.475906	1.07723	0.94825	1.22376	0.252888	0.788989	1.03227	1.0109	1.05409	0.00292897	0.0116149
178	Very Small VLDL	XSVLDLTG	1.58644	1.38148	1.82182	6.21517e-11	1.70177e-10	1.06299	0.833755	1.35525	0.622074	0.803804	1.03052	0.908139	1.1694	0.641112	0.997457	1.01913	0.998033	1.04067	0.0758179	0.1571
179	Very Small VLDL	XSVLDLTG_P	1.19553	1.05421	1.35579	0.00539295	0.00918798	1.08929	0.878407	1.35081	0.435933	0.711097	1.00964	0.891909	1.14291	0.879448	0.997457	1.00351	0.982995	1.02445	0.739593	0.817819
180	Small VLDL	SVLDLP	1.87623	1.64762	2.13657	2.26262e-21	2.47811e-20	0.918015	0.713708	1.18081	0.505403	0.742352	1.00099	0.881905	1.13616	0.98773	0.997457	1.01114	0.990194	1.03254	0.299503	0.433243
181	Small VLDL	SVLDLL	1.93482	1.69321	2.21091	3.06677e-22	3.91865e-21	0.909282	0.706193	1.17077	0.460863	0.720428	1.00297	0.883222	1.13895	0.963544	0.997457	1.01377	0.992696	1.0353	0.201927	0.327065
182	Small VLDL	SVLDLC	1.87803	1.63298	2.15986	1.00477e-18	5.13549e-18	0.883978	0.682986	1.14412	0.348745	0.668941	1.00408	0.883401	1.14125	0.950293	0.997457	1.0188	0.997533	1.04052	0.0835431	0.168552
183	Small VLDL	SVLDLC_P	0.799701	0.683662	0.935436	0.0051992	0.008924	0.952801	0.742555	1.22258	0.703863	0.875073	0.993544	0.875463	1.12755	0.920082	0.997457	1.00832	0.987526	1.02956	0.435623	0.579152
184	Small VLDL	SVLDLCE	1.82136	1.5808	2.09854	1.07531e-16	4.19187e-16	0.872616	0.672765	1.13183	0.304518	0.657314	0.995401	0.875486	1.13174	0.943891	0.997457	1.01741	0.996172	1.0391	0.108796	0.203439
185	Small VLDL	SVLDLCE_P	0.880069	0.750534	1.03196	0.115789	0.162386	0.934681	0.728431	1.19933	0.595379	0.78451	0.980243	0.863855	1.11231	0.756985	0.997457	1.00557	0.984837	1.02674	0.601175	0.725785
186	Small VLDL	SVLDLFC	1.84609	1.61045	2.11621	1.3741e-18	6.8705e-18	0.918012	0.713019	1.18194	0.507009	0.742352	1.01918	0.897842	1.15692	0.768905	0.997457	1.01885	0.997705	1.04045	0.0809385	0.166213
187	Small VLDL	SVLDLFC_P	0.476511	0.407407	0.557336	1.80966e-20	1.43525e-19	1.11047	0.860728	1.43268	0.420148	0.704449	1.08843	0.957107	1.23777	0.196461	0.788989	1.02472	1.0034	1.04649	0.0228021	0.0589268
188	Small VLDL	SVLDLPL	1.88791	1.64698	2.16408	7.30975e-20	5.06085e-19	0.912017	0.708046	1.17475	0.475814	0.72475	1.01584	0.894915	1.15311	0.807932	0.997457	1.01635	0.995263	1.03788	0.129505	0.234536
189	Small VLDL	SVLDLPL_P	0.499167	0.424402	0.587103	4.74152e-17	1.91324e-16	1.07416	0.835622	1.38079	0.576598	0.771669	1.0265	0.902634	1.16736	0.690147	0.997457	1.00026	0.979315	1.02165	0.980908	0.985102
190	Small VLDL	SVLDLTG	1.81366	1.59753	2.05903	3.71017e-20	2.75271e-19	0.938194	0.731547	1.20321	0.615243	0.799469	0.996989	0.878678	1.13123	0.962685	0.997457	1.00711	0.98629	1.02838	0.506073	0.636048
191	Small VLDL	SVLDLTG_P	1.43363	1.23336	1.66643	2.70547e-06	5.7088e-06	1.02631	0.800655	1.31557	0.837566	0.944315	1.00027	0.881431	1.13512	0.996715	0.997457	0.992167	0.971703	1.01306	0.459594	0.591593
192	Medium VLDL	MVLDLP	1.8022	1.60046	2.02937	2.37435e-22	3.41313e-21	0.870738	0.670627	1.13056	0.298841	0.657314	0.981832	0.86488	1.1146	0.776914	0.997457	1.00135	0.980633	1.02251	0.899179	0.940147
193	Medium VLDL	MVLDLL	1.83251	1.62541	2.066	4.21058e-23	1.21054e-21	0.856155	0.657951	1.11407	0.24769	0.618186	0.980659	0.863707	1.11345	0.763083	0.997457	1.0002	0.979464	1.02137	0.985102	0.985102
194	Medium VLDL	MVLDLC	1.89773	1.67497	2.15013	8.63226e-24	3.30903e-22	0.805961	0.615536	1.0553	0.116735	0.510915	0.978076	0.860904	1.1112	0.733482	0.997457	0.996268	0.975486	1.01749	0.728086	0.814633
195	Medium VLDL	MVLDLC_P	1.00699	0.85624	1.18429	0.932884	0.957872	0.824064	0.650121	1.04455	0.109664	0.501675	0.999282	0.878165	1.1371	0.991305	0.997457	0.989542	0.968995	1.01053	0.326107	0.462992
196	Medium VLDL	MVLDLCE	1.94673	1.70809	2.21871	1.79027e-23	5.88232e-22	0.74924	0.571018	0.983088	0.0372448	0.475906	0.969284	0.852626	1.1019	0.633476	0.997457	0.989776	0.969031	1.01097	0.341677	0.482121
197	Medium VLDL	MVLDLCE_P	0.980758	0.836079	1.15047	0.811408	0.870097	0.786575	0.625361	0.989348	0.0402168	0.486834	0.973803	0.857417	1.10599	0.682712	0.997457	0.983707	0.963405	1.00444	0.122583	0.223763
198	Medium VLDL	MVLDLFC	1.80069	1.59553	2.03224	1.57133e-21	1.80703e-20	0.888388	0.686906	1.14897	0.367153	0.668941	0.989513	0.871975	1.1229	0.870202	0.997457	1.00373	0.982973	1.02493	0.726824	0.814633
199	Medium VLDL	MVLDLFC_P	1.0766	0.906316	1.27887	0.400797	0.51213	1.24485	0.932729	1.66141	0.136981	0.516486	1.11016	0.967428	1.27394	0.136655	0.788989	1.02404	1.00231	1.04624	0.029953	0.0732893
200	Medium VLDL	MVLDLPL	1.8236	1.61569	2.05826	2.2866e-22	3.41313e-21	0.876383	0.676355	1.13557	0.318172	0.6594	0.98606	0.868702	1.11927	0.828102	0.997457	1.00286	0.982095	1.02406	0.789024	0.851998
201	Medium VLDL	MVLDLPL_P	0.396776	0.314304	0.500888	7.51103e-15	2.46791e-14	1.26769	1.03655	1.55037	0.0209147	0.475906	1.0583	0.936042	1.19653	0.365619	0.858086	1.02436	1.00358	1.04557	0.0213569	0.0558191
202	Medium VLDL	MVLDLTG	1.79352	1.59436	2.01757	2.3087e-22	3.41313e-21	0.875918	0.675178	1.13634	0.318485	0.6594	0.980495	0.863725	1.11305	0.76077	0.997457	1.00107	0.980375	1.02221	0.919836	0.952984
203	Medium VLDL	MVLDLTG_P	1.14317	0.974811	1.34061	0.099734	0.140729	1.13456	0.880235	1.46237	0.329606	0.661711	0.989132	0.869542	1.12517	0.867998	0.997457	1.00369	0.982813	1.02501	0.731177	0.814633
204	Large VLDL	LVLDLP	1.68072	1.50022	1.88293	3.31054e-19	1.85713e-18	0.88652	0.682109	1.15219	0.367746	0.668941	0.986831	0.869873	1.11951	0.836815	0.997457	1.00364	0.98301	1.0247	0.731642	0.814633
205	Large VLDL	LVLDLL	1.69609	1.51323	1.90105	1.11273e-19	7.24239e-19	0.881418	0.677685	1.1464	0.346595	0.668941	0.986008	0.86905	1.11871	0.826852	0.997457	1.0031	0.982454	1.02417	0.770786	0.843118
206	Large VLDL	LVLDLC	1.74307	1.55247	1.95708	5.23084e-21	4.62728e-20	0.859969	0.65871	1.12272	0.267411	0.627598	0.983724	0.866742	1.11649	0.799462	0.997457	1.00135	0.980675	1.02246	0.899271	0.940147
207	Large VLDL	LVLDLC_P	0.86899	3.79015e-05	19923.8	0.97813	0.980653	0.868042	5.61735e-08	1.34138e+07	0.986631	0.99094	0.856139	3.7341e-05	19629.2	0.975811	0.997457	1.00829	0.992791	1.02403	0.296262	0.431267
208	Large VLDL	LVLDLCE	1.81903	1.61536	2.04839	5.33412e-23	1.30097e-21	0.82482	0.628516	1.08244	0.164898	0.557742	0.977124	0.860323	1.10978	0.721617	0.997457	0.996355	0.975653	1.0175	0.733169	0.814633
209	Large VLDL	LVLDLCE_P	0.868989	3.79014e-05	19923.9	0.97813	0.980653	0.868042	5.61737e-08	1.34137e+07	0.986631	0.99094	0.856139	3.7341e-05	19629.2	0.975811	0.997457	1.00829	0.992791	1.02403	0.296262	0.431267
210	Large VLDL	LVLDLFC	1.67464	1.49499	1.87587	5.31347e-19	2.77749e-18	0.892447	0.687171	1.15904	0.393524	0.685686	0.989543	0.872419	1.12239	0.870075	0.997457	1.00556	0.984927	1.02664	0.599922	0.725785
211	Large VLDL	LVLDLFC_P	0.868989	3.79015e-05	19923.8	0.97813	0.980653	0.868042	5.61738e-08	1.34137e+07	0.986631	0.99094	0.856139	3.7341e-05	19629.2	0.975811	0.997457	1.00829	0.992791	1.02403	0.296262	0.431267
212	Large VLDL	LVLDLPL	1.69274	1.51003	1.89755	1.68059e-19	1.0172e-18	0.892055	0.687506	1.15746	0.390016	0.684761	0.988022	0.870927	1.12086	0.851482	0.997457	1.0046	0.983949	1.02569	0.664874	0.776514
213	Large VLDL	LVLDLPL_P	0.86899	3.79028e-05	19923.1	0.97813	0.980653	0.868042	5.61743e-08	1.34136e+07	0.986631	0.99094	0.856139	3.73413e-05	19629	0.97581	0.997457	1.00829	0.992791	1.02403	0.296262	0.431267
214	Large VLDL	LVLDLTG	1.67906	1.49891	1.88087	3.57701e-19	1.95884e-18	0.886658	0.682296	1.15223	0.36815	0.668941	0.986293	0.869383	1.11893	0.830234	0.997457	1.00329	0.982663	1.02435	0.756698	0.83273
215	Large VLDL	LVLDLTG_P	0.868989	3.79014e-05	19923.9	0.97813	0.980653	0.868042	5.61738e-08	1.34137e+07	0.986631	0.99094	0.856139	3.7341e-05	19629.2	0.975811	0.997457	1.00829	0.992791	1.02403	0.296262	0.431267
216	Very large VLDL	XLVLDLP	1.63834	1.46632	1.83054	2.70505e-18	1.29617e-17	0.89801	0.690361	1.16812	0.422669	0.704449	0.98389	0.866894	1.11668	0.80147	0.997457	1.00487	0.984271	1.02591	0.645518	0.765304
217	Very large VLDL	XLVLDLL	1.64689	1.47295	1.84136	1.94512e-18	9.51868e-18	0.899768	0.692514	1.16905	0.429122	0.704986	0.986304	0.869241	1.11913	0.830596	0.997457	1.00552	0.984903	1.02656	0.602717	0.725785
218	Very large VLDL	XLVLDLC	1.70634	1.52464	1.90969	1.37867e-20	1.13248e-19	0.868412	0.664213	1.13539	0.302257	0.657314	0.979567	0.862657	1.11232	0.750198	0.997457	1.00301	0.982357	1.02409	0.777135	0.843118
219	Very large VLDL	XLVLDLC_P	0.454495	0.160583	1.28635	0.137382	0.190348	0.614	0.129755	2.90545	0.538519	0.75	0.796974	0.400474	1.58604	0.518064	0.997457	1.01028	0.995255	1.02553	0.180985	0.303843
220	Very large VLDL	XLVLDLCE	1.74	1.55374	1.94859	8.92817e-22	1.08078e-20	0.830865	0.630207	1.09541	0.188905	0.56743	0.973342	0.856731	1.10583	0.678149	0.997457	0.998822	0.978168	1.01991	0.91195	0.949088
221	Very large VLDL	XLVLDLCE_P	0.8119	0.640152	1.02973	0.0857195	0.124782	0.846468	0.587524	1.21954	0.370954	0.668941	0.94248	0.812695	1.09299	0.433222	0.949677	1.00514	0.98446	1.02626	0.628629	0.749144
222	Very large VLDL	XLVLDLFC	1.66682	1.49	1.86463	4.27495e-19	2.2866e-18	0.907685	0.699922	1.17712	0.465173	0.720428	0.986139	0.868892	1.11921	0.828891	0.997457	1.00724	0.986597	1.02832	0.494548	0.624978
223	Very large VLDL	XLVLDLFC_P	0.692719	0.424389	1.13071	0.14194	0.19516	0.971119	0.592215	1.59245	0.907541	0.966363	0.935706	0.694013	1.26157	0.662911	0.997457	1.01029	0.994417	1.02642	0.205094	0.329871
224	Very large VLDL	XLVLDLPL	1.63714	1.46471	1.82987	3.91233e-18	1.79967e-17	0.915958	0.707193	1.18635	0.505938	0.742352	0.988036	0.870778	1.12108	0.851862	0.997457	1.00782	0.987194	1.02887	0.460414	0.591593
225	Very large VLDL	XLVLDLPL_P	1.26791	1.09471	1.46851	0.00153786	0.00278511	1.01864	0.785653	1.32072	0.889148	0.966363	1.03843	0.91626	1.1769	0.554828	0.997457	1.00863	0.98789	1.02981	0.417483	0.558262
226	Very large VLDL	XLVLDLTG	1.63105	1.45885	1.82358	8.40447e-18	3.64722e-17	0.905308	0.697586	1.17488	0.454423	0.720428	0.987933	0.870873	1.12073	0.850352	0.997457	1.00565	0.985049	1.02668	0.593733	0.725785
227	Very large VLDL	XLVLDLTG_P	1.04959	0.88535	1.2443	0.57721	0.669463	1.0851	0.825161	1.42692	0.558856	0.7561	1.02499	0.900064	1.16724	0.709768	0.997457	1.00578	0.98499	1.027	0.588763	0.724147
228	Extremely large VLDL	XXLVLDLP	1.63484	1.46339	1.82638	3.44251e-18	1.61587e-17	0.913748	0.704441	1.18524	0.496769	0.742352	0.983569	0.866348	1.11665	0.798037	0.997457	1.00795	0.987331	1.02901	0.45257	0.588085
229	Extremely large VLDL	XXLVLDLL	1.62998	1.45783	1.82245	9.55988e-18	4.0718e-17	0.914686	0.705582	1.18576	0.500705	0.742352	0.987825	0.870497	1.12097	0.849401	0.997457	1.00799	0.987366	1.02904	0.450533	0.588085
230	Extremely large VLDL	XXLVLDLC	1.71363	1.53072	1.91841	8.58067e-21	7.30946e-20	0.848353	0.645721	1.11457	0.237593	0.610146	0.977796	0.860995	1.11044	0.729372	0.997457	1.00048	0.979833	1.02156	0.964087	0.976828
231	Extremely large VLDL	XXLVLDLC_P	1.40566	1.18401	1.6688	0.000100571	0.000199408	0.715842	0.552636	0.927247	0.0113366	0.434572	0.96653	0.849542	1.09963	0.605025	0.997457	0.978642	0.95807	0.999655	0.0463857	0.105631
232	Extremely large VLDL	XXLVLDLCE	1.77337	1.58221	1.98763	7.25271e-23	1.51648e-21	0.767598	0.572112	1.02988	0.0777879	0.500147	0.96665	0.850263	1.09897	0.604318	0.997457	0.992391	0.971726	1.01349	0.476812	0.605893
233	Extremely large VLDL	XXLVLDLCE_P	1.25436	1.06204	1.4815	0.00761194	0.0126866	0.637007	0.47896	0.847207	0.00193747	0.241646	0.948371	0.828025	1.08621	0.443894	0.954165	0.971418	0.950341	0.992962	0.00956855	0.0293436
234	Extremely large VLDL	XXLVLDLFC	1.62924	1.45639	1.8226	1.45822e-17	6.09799e-17	0.929782	0.719864	1.20091	0.577074	0.771669	0.989494	0.872097	1.12269	0.869797	0.997457	1.00811	0.987484	1.02917	0.443686	0.58313
235	Extremely large VLDL	XXLVLDLFC_P	1.31776	1.10886	1.56602	0.00172825	0.00310544	1.07765	0.858709	1.35242	0.518658	0.742352	1.0438	0.92515	1.17766	0.486243	0.995668	1.00575	0.985185	1.02675	0.586329	0.724147
236	Extremely large VLDL	XXLVLDLPL	1.61248	1.4415	1.80375	6.5943e-17	2.61498e-16	0.941648	0.730531	1.21378	0.642501	0.820974	0.993461	0.875858	1.12686	0.918712	0.997457	1.01115	0.990516	1.03221	0.291874	0.431267
237	Extremely large VLDL	XXLVLDLPL_P	0.963815	0.806239	1.15219	0.685741	0.765633	1.17176	1.04023	1.31992	0.00907232	0.417327	1.07635	0.973036	1.19063	0.152984	0.788989	1.03904	1.021	1.05739	1.81848e-05	0.0001673
238	Extremely large VLDL	XXLVLDLTG	1.61302	1.44295	1.80315	4.09275e-17	1.68095e-16	0.92456	0.714389	1.19656	0.551087	0.75	0.989052	0.871647	1.12227	0.864414	0.997457	1.009	0.988388	1.03005	0.394736	0.532735
239	Extremely large VLDL	XXLVLDLTG_P	0.542222	0.357976	0.821297	0.00386065	0.00672689	1.03443	0.907781	1.17874	0.611486	0.7991	0.9694	0.767273	1.22477	0.794482	0.997457	1.00903	0.993042	1.02528	0.269849	0.413769

## Sheet: Table S4
Mediation analysis: relationship between obesity at 7 years and SMFQ outcome at 11 years mediated by metabolites			SMFQ of over 11 at 11 years of age													SMFQ of over 7 at 11 years of age													SMFQ score at 11 years of age
			natural direct effect				natural indirect effect				total effect	total effect	total effect	total effect		natural direct effect				natural indirect effect				total effect	total effect	total effect	total effect		natural direct effect				natural indirect effect				total effect	total effect	total effect	total effect
Lipoprotein subclasses	Mediatior (metabolite)	Metabolite name	Odds ratio	CI 95% lower	CI 95% upper	p-value	Odds ratio	CI 95% lower	CI 95% upper	p-value	Odds ratio	CI 95% lower	CI 95% upper	p-value	Proportion Mediated (PM)	Odds ratio	CI 95% lower	CI 95% upper	p-value	Odds ratio	CI 95% lower	CI 95% upper	p-value	Odds ratio	CI 95% lower	CI 95% upper	p-value	Proportion Mediated (PM)	Odds ratio	CI 95% lower	CI 95% upper	p-value	Odds ratio	CI 95% lower	CI 95% upper	p-value	Odds ratio	CI 95% lower	CI 95% upper	p-value	Proportion Mediated (PM)
Aromatic amino acids	Tyr	Tyrosine	1.38142	0.72644	2.30947	0.286694	1.05865	1.00222	1.13083	0.0634476	1.46244	0.771048	2.45204	0.211358	0.149935	1.12398	0.876285	1.39718	0.322595	1.01144	0.993125	1.03129	0.220823	1.13683	0.884969	1.41727	0.274702	0.0886635	2.03419	0.667627	4.17651	0.141112	1.10668	0.999582	1.26501	0.0812702	2.25121	0.730574	4.60944	0.0869131	0.12492
Apolipoproteins	ApoB	Apolipoprotein B	1.43958	0.758389	2.4165	0.227497	1.01597	0.939149	1.10223	0.699453	1.46258	0.7711	2.45287	0.211485	0.0416807	1.1162	0.875233	1.38603	0.346277	1.0185	0.991203	1.0472	0.192542	1.13685	0.884934	1.41712	0.274705	0.142932	2.29082	0.763214	5.01326	0.0769931	0.984855	0.841032	1.15481	0.849809	2.25613	0.727802	4.63223	0.0869402	-0.0187559
Fatty acids	CLA	Conjugated linoleic acid	1.38726	0.731927	2.35618	0.281485	1.05438	0.999503	1.12394	0.0722356	1.4627	0.771008	2.45151	0.211361	0.139235	1.11883	0.871808	1.40825	0.339567	1.0161	0.999413	1.0373	0.0854736	1.13684	0.88494	1.41711	0.27469	0.124541	2.18048	0.712757	4.46636	0.100343	1.03415	0.941759	1.11906	0.442105	2.25494	0.728096	4.62784	0.0869396	0.0412949
Fatty acid ratio, relative to total fatty acids	CLAFA	Conjugated linoleic acid	1.40499	0.746505	2.37339	0.26408	1.04095	1.00016	1.09117	0.0679647	1.46252	0.77128	2.4495	0.211306	0.105563	1.12361	0.876991	1.40943	0.32204	1.01178	0.999324	1.0276	0.0957902	1.13684	0.884942	1.41712	0.27469	0.0913194	2.18847	0.710941	4.48938	0.0993628	1.0303	0.959006	1.09087	0.34732	2.25478	0.728074	4.62588	0.0869165	0.0367144
Small LDL	SLDLTG	Triglycerides in small LDL	1.44534	0.760349	2.41949	0.22319	1.01192	0.988568	1.04429	0.394419	1.46257	0.771174	2.45296	0.211458	0.0311743	1.12967	0.878283	1.39975	0.294897	1.00636	0.997351	1.01962	0.260402	1.13685	0.884937	1.41716	0.274724	0.0494049	2.1499	0.701287	4.40529	0.101595	1.0487	0.988088	1.14237	0.188661	2.25461	0.728992	4.63727	0.0871592	0.0584939
Medium LDL	MLDLPL	Phospholipids	1.4395	0.759574	2.41452	0.228628	1.01577	0.9892	1.05573	0.355148	1.4622	0.77145	2.45229	0.21143	0.0411863	1.12595	0.878859	1.39925	0.310273	1.00963	0.999911	1.02572	0.144565	1.1368	0.884953	1.41701	0.274701	0.0747592	2.21301	0.720211	4.56408	0.0914409	1.01762	0.970588	1.09392	0.569146	2.25201	0.728417	4.61288	0.0869232	0.0215195
Large LDL	LLDLCE_P	Cholesterol esters to total lipids ratio in large LDL (%)	1.43934	0.763643	2.41497	0.229275	1.01586	0.992365	1.05844	0.32504	1.46216	0.77159	2.45231	0.211396	0.0414157	1.12838	0.88077	1.40852	0.303194	1.00747	0.999264	1.02197	0.198402	1.1368	0.884949	1.41713	0.274693	0.0580233	2.24874	0.741213	4.64616	0.0881064	1.00272	0.96643	1.0525	0.89386	2.25487	0.727909	4.63381	0.086868	0.00334537
IDL	IDLCE	Cholesterol esters	1.45226	0.765936	2.43453	0.218884	1.00694	0.984604	1.04034	0.596174	1.46234	0.771438	2.45265	0.211402	0.0182071	1.13073	0.883439	1.40754	0.295183	1.00537	0.998151	1.01776	0.289093	1.13681	0.884946	1.41709	0.274691	0.0418061	2.26455	0.732945	4.68594	0.0861232	0.996699	0.954362	1.03739	0.861276	2.25708	0.727892	4.63758	0.0868035	-0.00406206
Very Small VLDL	XSVLDLL	Total lipids	1.44509	0.756215	2.42115	0.226825	1.01204	0.962937	1.0682	0.640384	1.46249	0.771403	2.45278	0.211415	0.0314791	1.12581	0.881637	1.40607	0.313617	1.0098	0.994513	1.02752	0.25459	1.13683	0.884939	1.41719	0.274694	0.0760052	2.31306	0.737252	4.86031	0.0776436	0.976143	0.891885	1.05622	0.567757	2.25788	0.72797	4.63924	0.0867761	-0.0296476
Very Small VLDL	XSVLDLPL	Phospholipids	1.45133	0.765392	2.42856	0.219825	1.0076	0.986478	1.0405	0.562326	1.46236	0.771422	2.45249	0.211406	0.0199213	1.13104	0.882485	1.40616	0.293439	1.00511	0.998145	1.01765	0.308751	1.13682	0.884947	1.4171	0.274696	0.0397425	2.23966	0.721213	4.59619	0.0881932	1.00633	0.972518	1.05795	0.761294	2.25384	0.728206	4.61941	0.086854	0.00776671

## Sheet: Table S5
Sensitivity analysis (multiple mixed effect models)		by male	SMFQ of over 11 at 11 years of age					SMFQ of over 7 at 11 years of age					SMFQ score at 11 years of age					Obesity (UK95) at 7 years of age
Num	Lipoprotein subclasses	Metabolite	Odd ratio	CI 95% lower	CI 95% upper	p-value	FDR	Odd ratio	CI 95% lower	CI 95% upper	p-value	FDR	Odd ratio	CI 95% lower	CI 95% upper	p-value	FDR	Odd ratio	CI 95% lower	CI 95% upper	p-value	FDR
1	Inflammation	Gp	0.769112	0.502208	1.17787	0.227355	0.472329	0.848798	0.688891	1.04582	0.123728	0.685256	0.938791	0.909398	0.969135	9.9545e-05	0.000508786	1.79464	1.49014	2.16137	7.06592e-10	8.12581e-08
3	Fluid balance	Alb	0.823429	0.599501	1.131	0.230226	0.472329	1.13431	0.932676	1.37954	0.206933	0.685256	1.01231	0.982354	1.04318	0.42474	0.539725	1.14152	0.905178	1.43958	0.263436	0.381071
5	Fluid balance	Crea	0.852728	0.573494	1.26792	0.431193	0.666728	0.963638	0.792394	1.17189	0.710602	0.907227	0.982416	0.952717	1.01304	0.257349	0.358729	1.49573	1.22106	1.8322	0.000100532	0.000285462
9	Ketone bodies	AcAce	0.920762	0.609154	1.39177	0.695312	0.846147	0.837876	0.65405	1.07337	0.161592	0.685256	0.976428	0.94503	1.00887	0.152586	0.250676	1.02034	0.82248	1.26579	0.854763	0.901814
10	Ketone bodies	Ace	0.835514	0.55276	1.2629	0.393882	0.632083	0.851188	0.694264	1.04358	0.121211	0.685256	0.958006	0.929728	0.987145	0.00500979	0.0157843	1.04389	0.842145	1.29396	0.695058	0.750533
11	Ketone bodies	bOHBut	1.05342	0.767675	1.44553	0.747184	0.885836	1.00086	0.826631	1.21182	0.992949	0.992949	1.01946	0.989709	1.05011	0.202125	0.309925	0.849826	0.633403	1.1402	0.277878	0.398004
12	Glycolysis related metabolites	Cit	1.10151	0.768831	1.57814	0.598185	0.788028	1.10296	0.919939	1.32239	0.289795	0.709073	1.02718	0.997872	1.05735	0.0694048	0.137613	0.62747	0.493313	0.79811	0.000146199	0.000395596
14	Glycolysis related metabolites	Glc	0.912268	0.614979	1.35327	0.648117	0.817339	0.952858	0.784042	1.15802	0.627416	0.874579	0.969067	0.940078	0.998951	0.0425846	0.0932805	1.12674	0.900163	1.41034	0.297525	0.417316
15	Glycolysis related metabolites	Pyr	1.19921	0.833896	1.72455	0.327068	0.55313	0.979102	0.801721	1.19573	0.835931	0.981196	0.972201	0.942048	1.00332	0.0794458	0.151013	0.925438	0.728227	1.17606	0.526258	0.620715
16	Glycolysis related metabolites	Lac	1.11786	0.771267	1.6202	0.556271	0.771201	0.978964	0.794492	1.20627	0.841811	0.981196	0.991563	0.959782	1.0244	0.6102	0.701731	0.805595	0.606847	1.06944	0.134767	0.212304
17	Amino acids	Ala	0.951536	0.653991	1.38445	0.795124	0.901657	1.00727	0.836317	1.21317	0.939154	0.992949	0.942802	0.915169	0.97127	0.000104156	0.000520778	1.01827	0.816786	1.26945	0.872143	0.91595
18	Amino acids	Gln	0.816506	0.550951	1.21006	0.312482	0.544475	1.2848	1.06163	1.55489	0.0100427	0.685256	1.00001	0.970001	1.03095	0.999451	0.999451	0.703606	0.555028	0.891957	0.00367515	0.00836916
19	Amino acids	His	1.15524	0.792489	1.68403	0.452971	0.686241	1.19594	1.00115	1.42863	0.0485371	0.685256	1.04192	1.0089	1.07603	0.0124558	0.0333121	1.11923	0.889392	1.40847	0.336801	0.440138
20	Aromatic amino acids	Phe	1.30415	0.93212	1.82466	0.121198	0.316767	1.0966	0.914127	1.31549	0.320674	0.730247	1.00118	0.972018	1.03121	0.937798	0.950192	1.31644	1.07841	1.607	0.00689609	0.0151316
21	Aromatic amino acids	Tyr	1.19754	0.860889	1.66583	0.284399	0.515054	1.23097	1.04055	1.45623	0.0153673	0.685256	1.03754	1.00836	1.06757	0.0113322	0.0313541	1.33411	1.10441	1.61157	0.00278775	0.00641183
22	Branched-chain amino acids	Ile	1.21708	0.868341	1.70586	0.254095	0.496173	1.18724	0.99431	1.4176	0.0578365	0.685256	1.02608	0.995856	1.05723	0.091443	0.165605	1.44804	1.1973	1.75128	0.000135511	0.000371041
23	Branched-chain amino acids	Leu	1.33319	0.979095	1.81535	0.0678704	0.223003	1.26566	1.06735	1.50081	0.00673618	0.685256	1.05325	1.02276	1.08464	0.00053659	0.00241991	1.36067	1.12398	1.64721	0.00158471	0.00368165
24	Branched-chain amino acids	Val	1.28533	0.928662	1.77898	0.130103	0.336221	1.2278	1.03269	1.45977	0.02011	0.685256	1.04609	1.01607	1.07699	0.00241999	0.0084333	1.48448	1.22925	1.7927	4.0537e-05	0.000124313
25	Apolipoproteins	ApoA1	1.46702	1.02586	2.0979	0.0357387	0.144209	1.1969	0.997891	1.4356	0.0527152	0.685256	1.05207	1.02216	1.08286	0.000561168	0.00248209	0.677813	0.538145	0.853729	0.00095552	0.00231337
26	Apolipoproteins	ApoB	1.21633	0.861713	1.71687	0.265434	0.496173	1.01817	0.839218	1.23527	0.85515	0.988365	1.04987	1.01857	1.08214	0.00162304	0.00654909	1.43682	1.17401	1.75847	0.000437283	0.0011175
27	Apolipoproteins	ApoBApoA1	1.0343	0.713342	1.49967	0.858784	0.927325	0.929276	0.76122	1.13443	0.471102	0.76805	1.02107	0.990195	1.05291	0.183158	0.296665	1.63005	1.33983	1.98315	1.03779e-06	4.4202e-06
28	Fatty acids	UnsatDeg	1.25953	0.868353	1.82693	0.223961	0.472329	0.975682	0.811448	1.17316	0.793483	0.98078	1.04442	1.01445	1.07529	0.0034427	0.0113117	0.854237	0.688129	1.06044	0.153278	0.233469
29	Fatty acids	FALen	0.90322	0.622359	1.31083	0.592195	0.788028	0.957095	0.795224	1.15191	0.642714	0.874705	0.9973	0.968925	1.02651	0.854327	0.901355	1.21235	0.98318	1.49494	0.0716523	0.122074
30	Fatty acids	PUFA	1.42621	0.997679	2.03881	0.051504	0.191063	1.06576	0.882132	1.28761	0.509182	0.777969	1.04865	1.01799	1.08023	0.00170141	0.00660696	0.954828	0.76207	1.19634	0.687843	0.746245
31	Fatty acid ratio, relative to total fatty acids	PUFAFA	1.2499	0.844925	1.84899	0.26419	0.496173	1.01963	0.845481	1.22966	0.838766	0.981196	1.03675	1.00633	1.06809	0.0175281	0.0444071	0.669452	0.550237	0.814497	6.05443e-05	0.000180847
32	Fatty acids	FAw3	1.32648	0.933808	1.88428	0.114658	0.303119	1.04566	0.864804	1.26433	0.644945	0.874705	1.0105	0.980612	1.04131	0.495191	0.602614	1.24191	0.999905	1.54248	0.0500965	0.0900171
33	Fatty acid ratio, relative to total fatty acids	FAw3FA	1.09012	0.763465	1.55654	0.634901	0.810584	0.979208	0.811521	1.18154	0.826455	0.981196	0.975554	0.947315	1.00463	0.0986359	0.17451	1.04914	0.841837	1.3075	0.669293	0.736543
34	Fatty acids	FAw6	1.41462	0.988854	2.02371	0.0576113	0.202198	1.06487	0.881643	1.28617	0.514136	0.777969	1.05125	1.02059	1.08283	0.000933199	0.00390247	0.922015	0.735484	1.15585	0.481398	0.584239
35	Fatty acid ratio, relative to total fatty acids	FAw6FA	1.23788	0.839803	1.82466	0.281016	0.512966	1.02482	0.84985	1.23582	0.797417	0.98078	1.0438	1.01321	1.07532	0.0047389	0.0151382	0.648398	0.531916	0.790388	1.80026e-05	6.08913e-05
36	Fatty acids	DHA	1.43445	1.00825	2.04082	0.0448893	0.169255	1.06256	0.874808	1.2906	0.540754	0.803629	1.02666	0.995806	1.05846	0.091024	0.165605	1.03008	0.815432	1.30123	0.803679	0.85975
37	Fatty acid ratio, relative to total fatty acids	DHAFA	1.19758	0.844349	1.69858	0.311938	0.544475	1.01899	0.844211	1.22994	0.844682	0.981196	1.00487	0.975652	1.03497	0.746718	0.813625	0.894297	0.705856	1.13304	0.354774	0.455828
38	Fatty acids	LA	1.26036	0.879363	1.80644	0.207672	0.452129	1.04155	0.861753	1.25886	0.673707	0.890533	1.0415	1.01108	1.07284	0.00718415	0.0217415	0.864297	0.687559	1.08647	0.211488	0.313821
39	Fatty acid ratio, relative to total fatty acids	LAFA	1.0378	0.72321	1.48922	0.840432	0.916111	0.997935	0.831317	1.19795	0.982302	0.992949	1.03137	1.00196	1.06164	0.0363617	0.0819921	0.600558	0.488971	0.737611	1.16275e-06	4.77556e-06
40	Fatty acids	CLA	1.05685	0.719753	1.55183	0.777853	0.899026	1.15631	0.97285	1.37436	0.0994113	0.685256	1.03932	1.00866	1.07091	0.0115874	0.0313541	1.27153	1.05529	1.53207	0.0115409	0.0243524
41	Fatty acid ratio, relative to total fatty acids	CLAFA	1.0691	0.742766	1.5388	0.719156	0.861489	1.15569	0.985608	1.35512	0.0748289	0.685256	1.03617	1.00704	1.06615	0.0145943	0.0381441	1.20996	1.01367	1.44427	0.0348307	0.0646053
42	Fatty acids	MUFA	1.0406	0.715914	1.51253	0.834796	0.914301	0.985617	0.810647	1.19835	0.884479	0.992949	1.00578	0.975472	1.03703	0.711934	0.783468	1.4053	1.15494	1.70993	0.00067622	0.00167237
43	Fatty acid ratio, relative to total fatty acids	MUFAFA	0.84866	0.579826	1.24214	0.398487	0.632083	0.93447	0.772155	1.13091	0.486275	0.771334	0.975935	0.94715	1.00559	0.110753	0.194451	1.48461	1.20696	1.82613	0.000183507	0.000485134
44	Fatty acids	SFA	1.17761	0.821797	1.68748	0.373082	0.608573	1.05529	0.875093	1.27259	0.573208	0.829168	1.01749	0.987723	1.04816	0.252347	0.354913	1.2414	1.00542	1.53276	0.0444075	0.080423
45	Fatty acid ratio, relative to total fatty acids	SFAFA	0.91428	0.629495	1.3279	0.637895	0.810584	1.07015	0.8871	1.29097	0.478731	0.76805	0.979985	0.951375	1.00946	0.181094	0.295402	1.0674	0.855129	1.33236	0.564242	0.648878
46	Fatty acids	TotFA	1.22479	0.854472	1.75561	0.269659	0.496173	1.04073	0.860318	1.25899	0.681033	0.895072	1.02594	0.995645	1.05717	0.0940054	0.167607	1.23359	0.994716	1.52982	0.0559083	0.0989146
48	Glycerides and phospolipids	DAG	0.950717	0.647301	1.39636	0.796648	0.901657	0.979622	0.808411	1.18709	0.833614	0.981196	0.960735	0.931344	0.991054	0.0115094	0.0313541	1.40868	1.20161	1.65144	2.39789e-05	7.65992e-05
49	Diacylglycerol / triglycerides ratio	DAGTG	1.01962	0.725616	1.43274	0.910873	0.964794	1.00483	0.841335	1.2001	0.957582	0.992949	0.960366	0.931733	0.98988	0.00882765	0.0253795	1.22043	1.05708	1.40902	0.00658314	0.0148443
50	Glycerides and phospolipids	PC	1.39185	0.986056	1.96465	0.0600873	0.20627	1.10516	0.920707	1.32656	0.283161	0.709073	1.05108	1.02127	1.08177	0.00069091	0.00299829	0.831573	0.660468	1.04701	0.116606	0.191566
51	Glycerides and phospolipids	LDLTG	1.65557	1.28355	2.13543	0.000103448	0.00973166	1.10921	0.929338	1.32389	0.250895	0.685256	1.04665	1.01685	1.07732	0.00197637	0.0071978	0.88677	0.694007	1.13307	0.336577	0.440138
52	Glycerides and phospolipids	TGPG	0.641974	0.393207	1.04813	0.0763849	0.237413	0.888071	0.723522	1.09004	0.256226	0.685256	0.967804	0.938395	0.998134	0.0376517	0.0840767	1.53964	1.29334	1.83283	1.2204e-06	4.92441e-06
53	Glycerides and phospolipids	SerumTG	1.04864	0.726397	1.51385	0.799836	0.901657	0.960051	0.787903	1.16981	0.685947	0.896409	1.00447	0.974234	1.03564	0.775051	0.83691	1.55008	1.2951	1.85527	1.75235e-06	6.50064e-06
54	Glycerides and phospolipids	TotCho	1.57325	1.11199	2.22584	0.0104791	0.0617997	1.12542	0.934757	1.35498	0.21217	0.685256	1.04818	1.01789	1.07936	0.00165675	0.00656986	0.835465	0.662833	1.05306	0.127954	0.208561
55	Glycerides and phospolipids	TotPG	1.56755	1.10422	2.22531	0.0119181	0.068529	1.14238	0.948562	1.3758	0.160528	0.685256	1.04077	1.01055	1.0719	0.0078645	0.0231902	0.896982	0.711817	1.13032	0.356735	0.455828
57	Glycerides and phospolipids	VLDLTG	0.892175	0.592992	1.34231	0.584073	0.785595	0.931532	0.761387	1.1397	0.490668	0.772971	0.996391	0.966207	1.02752	0.817808	0.870815	1.6032	1.34837	1.90619	9.07426e-08	7.64813e-07
58	Glycerides and phospolipids	HDLTG	1.10838	0.773741	1.58776	0.574694	0.782128	0.999049	0.82545	1.20916	0.992201	0.992949	0.98881	0.95934	1.01919	0.466035	0.582544	1.48501	1.21444	1.81586	0.000116557	0.000326927
59	Cholesterol	RemnantC	1.05005	0.726971	1.51672	0.794608	0.901657	1.01596	0.837431	1.23256	0.872381	0.992949	1.0488	1.01756	1.08099	0.00201346	0.0071978	1.39624	1.13811	1.71292	0.00137247	0.00325432
60	Cholesterol	SerumC	1.48017	1.05074	2.0851	0.0248886	0.120728	1.14072	0.946687	1.37453	0.166339	0.685256	1.07814	1.04683	1.11038	5.6267e-07	5.88246e-06	0.894305	0.712018	1.12326	0.336784	0.440138
61	Cholesterol	EstC	1.45783	1.0291	2.06516	0.0338849	0.142439	1.14013	0.945579	1.37471	0.169502	0.685256	1.07862	1.04723	1.11095	5.11004e-07	5.59671e-06	0.886524	0.705812	1.1135	0.300386	0.417316
62	Cholesterol	FreeC	1.50346	1.07683	2.0991	0.0166322	0.0910809	1.13358	0.941391	1.365	0.185904	0.685256	1.07243	1.04131	1.10449	3.26221e-06	2.50102e-05	0.918543	0.731457	1.15348	0.46465	0.571495
64	Cholesterol	HDLC	1.37658	0.954219	1.98588	0.0873844	0.256949	1.18814	0.987634	1.42934	0.067543	0.685256	1.03573	1.00582	1.06652	0.0188559	0.0461368	0.559932	0.441626	0.709931	1.6761e-06	6.31973e-06
65	Cholesterol	HDL2C	1.40425	0.968243	2.0366	0.0734757	0.234714	1.18685	0.984249	1.43114	0.0728526	0.685256	1.03585	1.00568	1.06693	0.0195184	0.0472551	0.541009	0.428679	0.682774	2.29489e-07	1.42656e-06
66	Cholesterol	HDL3C	1.30985	0.909244	1.88695	0.147289	0.364263	1.18045	0.98319	1.41728	0.0753579	0.685256	1.03348	1.00394	1.0639	0.0260512	0.0605231	0.636712	0.504035	0.804313	0.00015273	0.000408465
67	Cholesterol	LDLC	1.57872	1.14244	2.18162	0.00565834	0.0448765	1.12362	0.932045	1.35458	0.221664	0.685256	1.08508	1.05349	1.11761	6.06398e-08	1.54968e-06	0.894195	0.70993	1.12629	0.342177	0.442138
68	Cholesterol	VLDLC	0.86458	0.580744	1.28714	0.473553	0.698187	0.954222	0.783193	1.1626	0.641937	0.874705	1.01998	0.989253	1.05166	0.204951	0.312177	1.64977	1.36637	1.99193	1.9264e-07	1.26592e-06
69	Lipoprotein particles size	VLDLD	0.815573	0.552765	1.20333	0.304281	0.543034	0.930819	0.770814	1.12404	0.456295	0.76805	0.981873	0.953484	1.01111	0.221665	0.333221	1.60055	1.30966	1.95605	4.30519e-06	1.57174e-05
70	Lipoprotein particles size	LDLD	0.725185	0.51782	1.01559	0.0614874	0.207972	0.896788	0.747953	1.07524	0.239389	0.685256	0.933707	0.907244	0.960941	2.92389e-06	2.31895e-05	0.889029	0.718627	1.09984	0.278603	0.398004
71	Lipoprotein particles size	HDLD	1.27203	0.885299	1.82769	0.193199	0.433108	1.13713	0.944245	1.36941	0.175398	0.685256	1.01659	0.986955	1.04712	0.275616	0.379591	0.515184	0.40434	0.656414	8.0644e-08	7.13389e-07
72	Small HDL	SHDLP	1.27387	0.906759	1.78961	0.162819	0.397845	1.08945	0.909064	1.30564	0.35357	0.76001	1.03156	1.00216	1.06183	0.0352011	0.080161	1.30017	1.0545	1.60307	0.0140228	0.0287967
73	Small HDL	SHDLL	1.33527	0.948593	1.87956	0.097426	0.273453	1.13892	0.950907	1.36411	0.157614	0.685256	1.03545	1.00605	1.06571	0.0177636	0.0444089	1.05626	0.85099	1.31103	0.619587	0.691772
74	Small HDL	SHDLC	1.4384	0.969705	2.13364	0.0707499	0.22919	1.17096	0.966663	1.41845	0.106657	0.685256	1.04231	1.01187	1.07367	0.00614431	0.0188425	0.770412	0.624838	0.949903	0.014647	0.0293908
75	Small HDL	SHDLC_P	1.2721	0.840699	1.92488	0.254754	0.496173	1.12707	0.925642	1.37233	0.23373	0.685256	1.02932	0.998894	1.06068	0.0590668	0.12347	0.685434	0.56956	0.824883	6.40087e-05	0.000188744
76	Small HDL	SHDLCE	1.46331	0.972751	2.20126	0.0676414	0.223003	1.15485	0.951136	1.40221	0.145934	0.685256	1.04121	1.01055	1.07281	0.00809392	0.0235646	0.763805	0.620445	0.940291	0.0110698	0.0235747
77	Small HDL	SHDLCE_P	1.31316	0.868145	1.98629	0.19694	0.435541	1.11346	0.915337	1.35447	0.282334	0.709073	1.02961	0.999141	1.06102	0.0569161	0.12121	0.71223	0.588957	0.861305	0.000465553	0.00117667
78	Small HDL	SHDLFC	1.17387	0.827888	1.66444	0.36822	0.608394	1.15233	0.96051	1.38245	0.126939	0.685256	1.02705	0.997679	1.05729	0.0713809	0.140321	0.904549	0.726963	1.12552	0.368317	0.468027
79	Small HDL	SHDLFC_P	0.759889	0.542671	1.06405	0.109921	0.298975	1.06458	0.870786	1.30151	0.541576	0.803629	0.986987	0.956842	1.01808	0.407859	0.521534	0.702471	0.567325	0.869811	0.00119766	0.00286939
80	Small HDL	SHDLPL	1.13951	0.807517	1.608	0.457314	0.686241	1.07125	0.893687	1.2841	0.456633	0.76805	1.01741	0.988425	1.04724	0.241833	0.347636	1.28345	1.0407	1.58282	0.0196505	0.0383018
81	Small HDL	SHDLPL_P	0.742409	0.49949	1.10347	0.140732	0.35183	0.898404	0.740604	1.08983	0.276973	0.709073	0.973227	0.944576	1.00275	0.075055	0.145064	1.41324	1.1601	1.72163	0.000593425	0.00148356
82	Small HDL	SHDLTG	1.19879	0.845567	1.69957	0.308635	0.544475	0.963129	0.792966	1.16981	0.704866	0.907227	0.988123	0.958486	1.01868	0.441909	0.558457	1.529	1.25793	1.85849	2.00229e-05	6.67429e-05
83	Small HDL	SHDLTG_P	1.07734	0.747423	1.55287	0.689646	0.846147	0.90658	0.741623	1.10823	0.338503	0.742932	0.975367	0.945814	1.00584	0.112097	0.195321	1.49727	1.23982	1.80817	2.75062e-05	8.66635e-05
84	Medium HDL	MHDLP	1.0913	0.75988	1.56727	0.636139	0.810584	1.15396	0.958735	1.38895	0.129934	0.685256	1.01652	0.987405	1.0465	0.269078	0.372819	0.896213	0.720201	1.11524	0.325967	0.440138
85	Medium HDL	MHDLL	1.13879	0.792011	1.63742	0.483005	0.703109	1.16919	0.971542	1.40706	0.098039	0.685256	1.02351	0.994211	1.05368	0.116827	0.199039	0.844404	0.678292	1.0512	0.130212	0.208561
86	Medium HDL	MHDLC	1.1113	0.770664	1.60251	0.572008	0.782128	1.16944	0.970869	1.40861	0.0992272	0.685256	1.0297	1.00011	1.06016	0.0491299	0.105606	0.767377	0.616199	0.955644	0.0180157	0.0354154
87	Medium HDL	MHDLC_P	0.98539	0.685681	1.4161	0.936594	0.979167	1.00783	0.834005	1.21788	0.935667	0.992949	1.02665	0.996157	1.05808	0.0873269	0.161977	0.766002	0.618599	0.94853	0.0145018	0.0293908
88	Medium HDL	MHDLCE	1.11865	0.775523	1.6136	0.548582	0.771201	1.16582	0.967627	1.4046	0.106562	0.685256	1.02804	0.998451	1.05851	0.0634561	0.128026	0.760902	0.610935	0.947682	0.0146954	0.0293908
89	Medium HDL	MHDLCE_P	1.02203	0.707543	1.47629	0.90756	0.964794	0.998976	0.825904	1.20832	0.99158	0.992949	1.0201	0.989672	1.05146	0.197718	0.308414	0.767525	0.618786	0.952016	0.0160654	0.0318538
90	Medium HDL	MHDLFC	1.07237	0.742716	1.54835	0.709262	0.858581	1.17825	0.977821	1.41977	0.0846643	0.685256	1.03606	1.00637	1.06664	0.0169492	0.0438012	0.804578	0.646984	1.00056	0.0505862	0.0901924
91	Medium HDL	MHDLFC_P	0.81584	0.568865	1.17004	0.268564	0.496173	1.04452	0.865226	1.26096	0.650324	0.874705	1.0454	1.01483	1.0769	0.00336831	0.0112277	0.846949	0.679137	1.05623	0.140361	0.219613
92	Medium HDL	MHDLPL	1.14773	0.797221	1.65235	0.458633	0.686241	1.16644	0.968546	1.40476	0.104575	0.685256	1.01822	0.98893	1.04838	0.225322	0.333832	0.83773	0.672647	1.04333	0.113831	0.188354
93	Medium HDL	MHDLPL_P	0.987617	0.68098	1.43233	0.947623	0.985496	1.05663	0.870213	1.28298	0.57806	0.830961	0.977007	0.948002	1.0069	0.130309	0.218766	0.855302	0.690594	1.05929	0.15209	0.233205
94	Medium HDL	MHDLTG	1.06533	0.747639	1.51803	0.726121	0.865325	0.989164	0.818485	1.19543	0.910235	0.992949	0.995806	0.966299	1.02621	0.784164	0.838873	1.71668	1.4023	2.10153	1.63848e-07	1.10838e-06
95	Medium HDL	MHDLTG_P	1.0411	0.722344	1.50051	0.829021	0.91232	0.924575	0.758245	1.12739	0.438335	0.76805	0.986176	0.9562	1.01709	0.376774	0.489593	1.72855	1.42381	2.09852	3.18918e-08	4.21609e-07
96	Large HDL	LHDLP	1.37755	0.959581	1.97758	0.0825029	0.253009	1.17197	0.974229	1.40986	0.0923584	0.685256	1.01839	0.988762	1.0489	0.226425	0.333832	0.511234	0.399295	0.654555	1.03084e-07	7.64813e-07
97	Large HDL	LHDLL	1.3555	0.94472	1.94489	0.0986809	0.273453	1.16693	0.970257	1.40347	0.101139	0.685256	1.01762	0.988059	1.04807	0.245509	0.350728	0.508844	0.396872	0.652408	9.92024e-08	7.64813e-07
98	Large HDL	LHDLC	1.27772	0.887391	1.83973	0.187617	0.433108	1.15543	0.959714	1.39106	0.127074	0.685256	1.01257	0.983036	1.04299	0.408157	0.521534	0.496889	0.387661	0.636894	3.34851e-08	4.21609e-07
99	Large HDL	LHDLC_P	0.824739	0.5933	1.14646	0.251525	0.496173	1.05488	0.860999	1.29242	0.60612	0.857507	0.98143	0.951505	1.0123	0.235424	0.342705	0.589903	0.495001	0.702999	3.68052e-09	2.04517e-07
100	Large HDL	LHDLCE	1.2766	0.885885	1.83965	0.190195	0.433108	1.15469	0.958827	1.39057	0.129353	0.685256	1.01095	0.981435	1.04136	0.47119	0.582655	0.49888	0.389449	0.63906	3.71312e-08	4.21609e-07
101	Large HDL	LHDLCE_P	0.818892	0.590414	1.13579	0.231258	0.472329	1.04591	0.853589	1.28155	0.665049	0.884169	0.970791	0.941307	1.0012	0.0595877	0.12347	0.607603	0.509592	0.724464	2.83481e-08	4.21609e-07
102	Large HDL	LHDLFC	1.27954	0.891227	1.83704	0.181579	0.430547	1.15655	0.961643	1.39096	0.122438	0.685256	1.01794	0.988376	1.04839	0.237038	0.342885	0.494681	0.385511	0.634765	3.15375e-08	4.21609e-07
103	Large HDL	LHDLFC_P	0.879308	0.62536	1.23638	0.459483	0.686241	1.06626	0.876124	1.29765	0.522028	0.784748	1.01994	0.989138	1.0517	0.206963	0.313167	0.587806	0.491692	0.702709	5.44218e-09	2.04517e-07
104	Large HDL	LHDLPL	1.45467	1.0166	2.08151	0.0403579	0.16004	1.17824	0.980269	1.41619	0.080522	0.685256	1.02393	0.994304	1.05443	0.114428	0.197884	0.52974	0.414796	0.676536	3.55663e-07	2.04506e-06
105	Large HDL	LHDLPL_P	1.37622	1.0342	1.83136	0.0284758	0.12842	1.0017	0.826931	1.2134	0.986158	0.992949	1.03771	1.00746	1.06886	0.0141824	0.0374938	1.53633	1.29455	1.82327	8.88028e-07	3.92782e-06
106	Large HDL	LHDLTG	1.11934	0.773209	1.62042	0.550305	0.771201	1.09751	0.90998	1.32368	0.330427	0.737847	1.00717	0.977705	1.03753	0.637173	0.725494	0.946989	0.758438	1.18242	0.630639	0.70071
107	Large HDL	LHDLTG_P	0.714613	0.443829	1.1506	0.166752	0.39951	0.843621	0.673325	1.05699	0.139348	0.685256	0.971798	0.939871	1.00481	0.0932543	0.167566	1.76078	1.4734	2.10422	4.87197e-10	8.12581e-08
108	Very large HDL	XLHDLP	1.4714	1.04805	2.06576	0.0256722	0.120728	1.14149	0.951459	1.36948	0.154326	0.685256	1.02807	0.998464	1.05855	0.0633257	0.128026	0.556273	0.431924	0.716422	5.53459e-06	1.98899e-05
109	Very large HDL	XLHDLL	1.44917	1.02857	2.04177	0.0339165	0.142439	1.14732	0.955748	1.37728	0.140371	0.685256	1.03389	1.00408	1.06459	0.0255642	0.0605231	0.563274	0.438698	0.723225	6.76658e-06	2.39433e-05
110	Very large HDL	XLHDLC	1.408	0.990453	2.00158	0.0565787	0.202198	1.14708	0.953484	1.37999	0.145682	0.685256	1.04858	1.01819	1.07987	0.00156952	0.00644625	0.613804	0.483041	0.779967	6.523e-05	0.00018991
111	Very large HDL	XLHDLC_P	0.719421	0.480117	1.078	0.110491	0.298975	0.922956	0.761449	1.11872	0.413974	0.76805	1.01483	0.985103	1.04545	0.331792	0.443675	1.65996	1.35836	2.02852	7.27629e-07	3.34709e-06
112	Very large HDL	XLHDLCE	1.38263	0.967584	1.9757	0.0752312	0.23703	1.14935	0.954623	1.38381	0.141645	0.685256	1.0536	1.02302	1.0851	0.000512789	0.00235883	0.631087	0.498484	0.798965	0.000130787	0.000362421
113	Very large HDL	XLHDLCE_P	0.70367	0.468918	1.05594	0.0896722	0.257808	0.922487	0.761124	1.11806	0.410821	0.76805	1.01157	0.981914	1.04212	0.448631	0.563853	1.6736	1.3674	2.04836	5.87623e-07	2.92506e-06
114	Very large HDL	XLHDLFC	1.45095	1.03269	2.03862	0.031921	0.141189	1.13555	0.945447	1.36388	0.173867	0.685256	1.03415	1.00426	1.06492	0.024808	0.0594359	0.58183	0.453365	0.746695	2.09206e-05	6.87391e-05
115	Very large HDL	XLHDLFC_P	1.25264	0.881896	1.77924	0.208372	0.452129	1.0197	0.842321	1.23443	0.84142	0.981196	1.02693	0.996198	1.05861	0.086486	0.161722	0.839493	0.668772	1.0538	0.131484	0.208561
116	Very large HDL	XLHDLPL	1.48483	1.05664	2.08655	0.0227622	0.11634	1.14378	0.953267	1.37238	0.148413	0.685256	1.02246	0.992969	1.05283	0.136874	0.226482	0.531909	0.412074	0.686594	1.2529e-06	4.96838e-06
117	Very large HDL	XLHDLPL_P	1.5138	0.985997	2.32413	0.058022	0.202198	1.11188	0.914092	1.35247	0.288598	0.709073	0.999969	0.970354	1.03049	0.99837	0.999451	0.57771	0.476119	0.700978	2.69058e-08	4.21609e-07
118	Very large HDL	XLHDLTG	0.924817	0.626238	1.36575	0.694364	0.846147	1.01141	0.837561	1.22134	0.90615	0.992949	0.977225	0.948343	1.00699	0.132285	0.220475	1.04681	0.83906	1.30601	0.685223	0.746245
119	Very large HDL	XLHDLTG_P	0.611876	0.379212	0.987289	0.0441772	0.169255	0.849618	0.685658	1.05278	0.136284	0.685256	0.931184	0.901089	0.962284	2.10334e-05	0.000127308	1.56917	1.31034	1.87913	9.64121e-07	4.18392e-06
120	Small LDL	SLDLP	1.62587	1.21997	2.1668	0.000910332	0.0139871	1.13252	0.944922	1.35736	0.178027	0.685256	1.08907	1.05814	1.1209	6.47745e-09	5.81912e-07	0.931837	0.740932	1.17193	0.546117	0.634379
121	Small LDL	SLDLL	1.62016	1.18475	2.2156	0.0025144	0.026287	1.13089	0.939676	1.361	0.193057	0.685256	1.08947	1.05799	1.12188	1.01202e-08	5.81912e-07	0.927223	0.737433	1.16586	0.517846	0.617123
122	Small LDL	SLDLC	1.62367	1.18108	2.23212	0.0028362	0.028362	1.13042	0.938493	1.36159	0.196598	0.685256	1.09122	1.05958	1.1238	6.01997e-09	5.81912e-07	0.886767	0.703339	1.11803	0.309451	0.42619
123	Small LDL	SLDLC_P	1.7116	1.03945	2.81839	0.0346809	0.142439	1.12594	0.923401	1.3729	0.24105	0.685256	1.07069	1.03856	1.10381	1.10976e-05	7.09015e-05	0.797074	0.671981	0.945453	0.00921472	0.0198073
124	Small LDL	SLDLCE	1.64126	1.21781	2.21195	0.00113676	0.0153797	1.12662	0.937467	1.35394	0.20359	0.685256	1.08902	1.05776	1.12122	9.58995e-09	5.81912e-07	0.891607	0.705966	1.12606	0.335439	0.440138
125	Small LDL	SLDLCE_P	1.98496	1.28881	3.05714	0.00186174	0.0237888	1.13986	0.940283	1.38179	0.182536	0.685256	1.0747	1.04324	1.1071	2.00003e-06	1.76925e-05	0.828764	0.690462	0.994769	0.0437682	0.0798943
126	Small LDL	SLDLFC	1.21089	0.832944	1.76032	0.316135	0.546699	1.11664	0.923662	1.34995	0.254412	0.685256	1.08033	1.0486	1.11302	3.7688e-07	4.33412e-06	0.883598	0.702086	1.11204	0.291502	0.413861
127	Small LDL	SLDLFC_P	0.607081	0.463943	0.79438	0.000274908	0.0105381	0.897272	0.753785	1.06807	0.222751	0.685256	0.945378	0.919395	0.972095	7.80223e-05	0.000415469	1.04507	0.84652	1.2902	0.681735	0.746245
128	Small LDL	SLDLPL	1.48063	1.04873	2.0904	0.0257203	0.120728	1.12801	0.935049	1.36078	0.208247	0.685256	1.0852	1.05357	1.11778	6.02781e-08	1.54968e-06	1.01616	0.813121	1.26991	0.887883	0.919878
129	Small LDL	SLDLPL_P	0.474056	0.307356	0.731169	0.000734755	0.0129995	0.872331	0.719009	1.05835	0.166058	0.685256	0.930789	0.903565	0.958833	2.18244e-06	1.85912e-05	1.22573	1.02605	1.46426	0.0248681	0.0480644
130	Small LDL	SLDLTG	1.55295	1.20485	2.00161	0.000675955	0.0129558	1.07884	0.90091	1.2919	0.409252	0.76805	1.04486	1.01502	1.07558	0.00299125	0.0101175	1.07965	0.874299	1.33323	0.476478	0.582926
131	Small LDL	SLDLTG_P	1.27319	0.945355	1.71471	0.111824	0.299063	0.998916	0.831085	1.20064	0.99078	0.992949	0.986088	0.9575	1.01553	0.350639	0.458418	1.19709	0.987675	1.45091	0.0667146	0.11451
132	Medium LDL	MLDLP	1.62906	1.23183	2.15438	0.0006214	0.0129558	1.12297	0.937047	1.34577	0.20916	0.685256	1.08301	1.05223	1.11468	5.90494e-08	1.54968e-06	0.933703	0.741715	1.17539	0.559173	0.646281
133	Medium LDL	MLDLL	1.62161	1.18631	2.21662	0.0024347	0.026287	1.12659	0.935742	1.35635	0.208153	0.685256	1.08404	1.05263	1.11638	7.48505e-08	1.56506e-06	0.920944	0.731783	1.159	0.482632	0.584239
134	Medium LDL	MLDLC	1.60481	1.16875	2.20356	0.00345631	0.033123	1.12479	0.933727	1.35494	0.215693	0.685256	1.08636	1.05483	1.11883	3.52959e-08	1.36169e-06	0.903067	0.716905	1.13757	0.386679	0.486861
135	Medium LDL	MLDLC_P	1.51579	0.945768	2.42937	0.0839324	0.254006	1.11543	0.917308	1.35635	0.273552	0.709073	1.06936	1.03751	1.10219	1.38228e-05	8.59254e-05	0.826578	0.698752	0.977788	0.0262788	0.0503678
136	Medium LDL	MLDLCE	1.61987	1.18986	2.20529	0.00218091	0.0257978	1.12361	0.933668	1.3522	0.217363	0.685256	1.08597	1.05459	1.1183	3.55225e-08	1.36169e-06	0.911364	0.723365	1.14822	0.431048	0.533016
137	Medium LDL	MLDLCE_P	1.91035	1.18183	3.08795	0.00824544	0.0541843	1.14143	0.938854	1.38772	0.184496	0.685256	1.07306	1.04154	1.10552	3.54424e-06	2.6296e-05	0.855247	0.717956	1.01879	0.0798644	0.134105
138	Medium LDL	MLDLFC	1.4563	1.02834	2.06235	0.0342226	0.142439	1.1222	0.92918	1.35531	0.23122	0.685256	1.08281	1.0511	1.11548	1.55345e-07	2.94391e-06	0.870696	0.691798	1.09586	0.23802	0.34776
139	Medium LDL	MLDLFC_P	0.520129	0.360867	0.749677	0.000457073	0.0107215	0.871439	0.722809	1.05063	0.149217	0.685256	0.940397	0.913753	0.967818	2.78116e-05	0.000156016	1.07125	0.882054	1.30103	0.487563	0.587117
140	Medium LDL	MLDLPL	1.42222	1.00911	2.00443	0.0442389	0.169255	1.10649	0.915677	1.33707	0.294711	0.713511	1.0752	1.04359	1.10777	1.90938e-06	1.75663e-05	1.05973	0.847244	1.3255	0.611376	0.686248
141	Medium LDL	MLDLPL_P	0.463958	0.307778	0.69939	0.000244917	0.0105381	0.858033	0.707071	1.04123	0.120944	0.685256	0.931766	0.904752	0.959586	2.49748e-06	2.0515e-05	1.2935	1.10354	1.51616	0.00149416	0.00350669
142	Medium LDL	MLDLTG	1.63291	1.2912	2.06507	4.25117e-05	0.00973166	1.11467	0.937957	1.32468	0.217692	0.685256	1.04995	1.02046	1.0803	0.0007989	0.00340272	0.830066	0.638125	1.07974	0.165083	0.249797
143	Medium LDL	MLDLTG_P	1.51617	1.13888	2.01846	0.00436121	0.037151	1.06269	0.889264	1.26994	0.503557	0.777969	0.99967	0.971086	1.02909	0.982183	0.990799	0.832657	0.656644	1.05585	0.13067	0.208561
144	Large LDL	LLDLP	1.65101	1.22241	2.2299	0.00107717	0.0153797	1.1304	0.940759	1.35826	0.190804	0.685256	1.08348	1.05232	1.11558	7.28136e-08	1.56506e-06	0.883734	0.700224	1.11534	0.297966	0.417316
145	Large LDL	LLDLL	1.58532	1.14975	2.18592	0.00493316	0.0405224	1.12274	0.93144	1.35334	0.224448	0.685256	1.07969	1.04825	1.11207	3.67796e-07	4.33412e-06	0.893625	0.709335	1.12579	0.339854	0.441618
146	Large LDL	LLDLC	1.53579	1.10622	2.13215	0.0103745	0.0617997	1.11941	0.928005	1.35029	0.238384	0.685256	1.08112	1.04956	1.11362	2.45866e-07	3.53433e-06	0.89292	0.709129	1.12435	0.335429	0.440138
147	Large LDL	LLDLC_P	1.12077	0.760628	1.65144	0.564262	0.777127	1.09018	0.899447	1.32135	0.378886	0.76805	1.06453	1.03292	1.0971	4.77566e-05	0.000261524	0.890982	0.73805	1.0756	0.229588	0.338495
148	Large LDL	LLDLCE	1.51676	1.09368	2.10349	0.012535	0.0703183	1.11502	0.924357	1.34501	0.255162	0.685256	1.08035	1.04882	1.11282	3.13975e-07	4.24789e-06	0.927844	0.738051	1.16644	0.521254	0.617981
149	Large LDL	LLDLCE_P	1.22891	0.814803	1.85349	0.325534	0.55313	1.09859	0.90594	1.3322	0.339164	0.742932	1.0669	1.03539	1.09938	2.30193e-05	0.000135755	1.02584	0.829573	1.26853	0.813862	0.866613
150	Large LDL	LLDLFC	1.59176	1.1395	2.22352	0.0064151	0.0475959	1.13058	0.936827	1.3644	0.200679	0.685256	1.08252	1.05085	1.11515	1.66395e-07	2.94391e-06	0.797876	0.631885	1.00747	0.0577701	0.101428
151	Large LDL	LLDLFC_P	0.813516	0.5829	1.13537	0.224936	0.472329	0.964012	0.80489	1.15459	0.690472	0.897224	0.982376	0.95449	1.01108	0.226201	0.333832	0.691314	0.566739	0.843271	0.000271003	0.000708303
152	Large LDL	LLDLPL	1.55365	1.12518	2.14528	0.00744127	0.0534842	1.11661	0.925913	1.34657	0.248352	0.685256	1.07984	1.04834	1.11228	3.65686e-07	4.33412e-06	0.937114	0.74578	1.17754	0.577232	0.658976
153	Large LDL	LLDLPL_P	0.492005	0.303639	0.797226	0.00397333	0.0365546	0.8508	0.695884	1.0402	0.115111	0.685256	0.933712	0.906435	0.96181	5.78573e-06	3.91388e-05	1.21444	1.04333	1.41362	0.0121602	0.0254259
154	Large LDL	LLDLTG	1.70513	1.29628	2.24294	0.000136012	0.00973166	1.11434	0.931431	1.33317	0.236615	0.685256	1.04358	1.01361	1.07445	0.00411597	0.0133334	0.846445	0.660862	1.08414	0.186767	0.280761
155	Large LDL	LLDLTG_P	1.27106	0.928268	1.74045	0.134704	0.344244	1.00872	0.839702	1.21176	0.92606	0.992949	0.973258	0.944885	1.00248	0.072546	0.141403	0.950347	0.758933	1.19004	0.657182	0.726692
156	IDL	IDLP	1.57639	1.15341	2.15447	0.00429801	0.037151	1.11678	0.927077	1.3453	0.2449	0.685256	1.07733	1.04601	1.10958	7.45952e-07	7.45952e-06	0.884138	0.700059	1.11662	0.301193	0.417316
157	IDL	IDLL	1.46057	1.05115	2.02945	0.0239936	0.119968	1.10979	0.919208	1.33988	0.278526	0.709073	1.07588	1.04432	1.10838	1.46591e-06	1.40483e-05	0.902658	0.715604	1.13861	0.387372	0.486861
158	IDL	IDLC	1.29668	0.919047	1.82947	0.139053	0.351453	1.092	0.903756	1.31946	0.361911	0.76805	1.0721	1.0406	1.10456	4.75612e-06	3.41846e-05	0.941303	0.747259	1.18574	0.607553	0.686248
159	IDL	IDLC_P	0.701699	0.536859	0.917151	0.00951328	0.0591366	0.968348	0.806675	1.16242	0.730015	0.922546	1.00792	0.978381	1.03835	0.603132	0.701731	1.20467	0.936637	1.54941	0.147004	0.226918
160	IDL	IDLCE	1.18099	0.8275	1.68549	0.359321	0.598869	1.07223	0.886568	1.29677	0.472203	0.76805	1.06607	1.03465	1.09844	2.76793e-05	0.000156016	1.02487	0.816235	1.28683	0.83247	0.882341
161	IDL	IDLCE_P	0.656124	0.520289	0.827421	0.000369862	0.0107215	0.92	0.774449	1.09291	0.342652	0.743491	0.983307	0.955326	1.01211	0.253068	0.354913	1.83243	1.3649	2.46012	5.58082e-05	0.000168893
162	IDL	IDLFC	1.57762	1.12767	2.20711	0.00778171	0.0541843	1.13227	0.938063	1.36669	0.195668	0.685256	1.08154	1.04985	1.11419	2.39901e-07	3.53433e-06	0.773905	0.61287	0.977253	0.0312938	0.0585169
163	IDL	IDLFC_P	2.12935	1.23662	3.66653	0.00641061	0.0475959	1.15971	0.940877	1.42944	0.164897	0.685256	1.06283	1.03009	1.0966	0.000134736	0.000659345	0.663646	0.565081	0.779403	5.78631e-07	2.92506e-06
164	IDL	IDLPL	1.63334	1.19239	2.23737	0.00224328	0.0257978	1.12853	0.937156	1.35899	0.202169	0.685256	1.08122	1.04983	1.11355	2.04696e-07	3.36287e-06	0.834668	0.660014	1.05554	0.131365	0.208561
165	IDL	IDLPL_P	1.45456	1.16561	1.81514	0.000912205	0.0139871	1.07778	0.908224	1.27898	0.39107	0.76805	1.02753	0.998608	1.05729	0.062271	0.127878	0.57847	0.427336	0.783057	0.000395811	0.00102288
166	IDL	IDLTG	1.7123	1.26694	2.31422	0.000466151	0.0107215	1.10292	0.916165	1.32775	0.300685	0.718595	1.04139	1.01084	1.07286	0.00758333	0.0226515	0.887792	0.69756	1.1299	0.333371	0.440138
167	IDL	IDLTG_P	1.25475	0.911279	1.72767	0.164327	0.397845	0.997646	0.82764	1.20257	0.980272	0.992949	0.97374	0.945037	1.00332	0.0812983	0.153267	0.997024	0.798037	1.24563	0.979066	0.984744
168	Very Small VLDL	XSVLDLP	1.22109	0.859012	1.7358	0.265659	0.496173	1.0667	0.879786	1.29333	0.511214	0.777969	1.05572	1.02409	1.08833	0.000475642	0.00223261	1.11937	0.893152	1.40287	0.327591	0.440138
169	Very Small VLDL	XSVLDLL	1.15479	0.806542	1.65339	0.431923	0.666728	1.05193	0.867042	1.27624	0.607711	0.857507	1.063	1.03123	1.09575	7.9481e-05	0.000415469	1.17991	0.945554	1.47235	0.143074	0.222345
170	Very Small VLDL	XSVLDLC	0.902217	0.614426	1.3248	0.599587	0.788028	1.01747	0.837698	1.23582	0.861391	0.990599	1.04931	1.01771	1.0819	0.00203416	0.0071978	1.15849	0.922092	1.4555	0.206433	0.308309
171	Very Small VLDL	XSVLDLC_P	0.706621	0.54648	0.913691	0.00808746	0.0541843	0.946982	0.791257	1.13335	0.552306	0.80911	0.985836	0.957504	1.01501	0.337624	0.448086	1.01825	0.810661	1.27899	0.876454	0.916293
172	Very Small VLDL	XSVLDLCE	0.930453	0.632419	1.36894	0.714434	0.860313	0.991846	0.816048	1.20552	0.934447	0.992949	1.04981	1.01838	1.08222	0.00172355	0.00660696	1.27325	1.02252	1.58545	0.0308461	0.0581526
173	Very Small VLDL	XSVLDLCE_P	0.693263	0.505839	0.95013	0.0227197	0.11634	0.898801	0.751017	1.07567	0.244364	0.685256	0.985731	0.95759	1.0147	0.330777	0.443675	1.30548	1.02953	1.6554	0.0277951	0.0528336
174	Very Small VLDL	XSVLDLFC	0.867504	0.606194	1.24146	0.437007	0.670078	1.06775	0.876939	1.30009	0.513974	0.777969	1.04158	1.00987	1.07428	0.00980235	0.0278338	0.932216	0.745712	1.16537	0.537698	0.630972
175	Very Small VLDL	XSVLDLFC_P	0.76575	0.603191	0.972119	0.0283608	0.12842	1.04628	0.856742	1.27776	0.65726	0.878894	0.98994	0.961664	1.01905	0.494064	0.602614	0.807599	0.688385	0.947457	0.00873252	0.0189479
176	Very Small VLDL	XSVLDLPL	1.39051	0.995847	1.94157	0.0529209	0.193203	1.1034	0.912595	1.33409	0.30974	0.719597	1.07206	1.04033	1.10476	5.65634e-06	3.91388e-05	0.982965	0.779884	1.23893	0.884302	0.919878
177	Very Small VLDL	XSVLDLPL_P	1.84461	1.31165	2.59412	0.000432531	0.0107215	1.16405	0.968833	1.39861	0.104819	0.685256	1.05636	1.02641	1.0872	0.000187331	0.000897629	0.716921	0.590054	0.871066	0.000810389	0.00198287
178	Very Small VLDL	XSVLDLTG	1.34565	0.957476	1.89119	0.0873138	0.256949	1.0236	0.844163	1.24118	0.812491	0.981196	1.02977	0.998985	1.0615	0.0581667	0.122737	1.33393	1.0832	1.64269	0.00668057	0.0149178
179	Very Small VLDL	XSVLDLTG_P	1.20449	0.869371	1.66878	0.263364	0.496173	0.978253	0.805899	1.18747	0.824041	0.981196	0.985238	0.955656	1.01574	0.338987	0.448086	1.18319	0.967545	1.44689	0.101297	0.168828
180	Small VLDL	SVLDLP	1.00463	0.690301	1.4621	0.980735	0.99149	0.963941	0.792077	1.1731	0.713949	0.907227	1.01562	0.985069	1.04712	0.319878	0.435336	1.61982	1.34037	1.95754	5.97729e-07	2.92506e-06
181	Small VLDL	SVLDLL	1.02061	0.703423	1.48082	0.914457	0.964794	0.972066	0.799198	1.18233	0.776732	0.970915	1.02428	0.993467	1.05606	0.123695	0.209189	1.63479	1.34675	1.98443	6.68243e-07	3.16217e-06
182	Small VLDL	SVLDLC	1.0599	0.735125	1.52815	0.755331	0.890903	0.994202	0.817767	1.2087	0.953477	0.992949	1.04419	1.01285	1.07651	0.0054226	0.016854	1.54354	1.26206	1.88781	2.38134e-05	7.65992e-05
183	Small VLDL	SVLDLC_P	1.1126	0.761933	1.62467	0.580675	0.785595	1.04847	0.867569	1.2671	0.624231	0.874579	1.03664	1.0063	1.0679	0.0175698	0.0444071	0.820633	0.657767	1.02383	0.0798799	0.134105
184	Small VLDL	SVLDLCE	1.05754	0.733743	1.52424	0.764182	0.894542	0.992626	0.815955	1.20755	0.940998	0.992949	1.04744	1.01602	1.07984	0.00285588	0.00980378	1.50681	1.23058	1.84505	7.24491e-05	0.000208291
185	Small VLDL	SVLDLCE_P	1.08099	0.742057	1.57474	0.684925	0.846147	1.02788	0.850802	1.2418	0.775632	0.970915	1.03435	1.00409	1.06553	0.0258026	0.0605231	0.895369	0.716267	1.11926	0.331756	0.440138
186	Small VLDL	SVLDLFC	1.05592	0.730385	1.52654	0.772336	0.897158	0.996847	0.821063	1.21026	0.974545	0.992949	1.03263	1.00169	1.06453	0.0385663	0.0852909	1.53236	1.25484	1.87126	2.82789e-05	8.78939e-05
187	Small VLDL	SVLDLFC_P	1.25701	0.866279	1.82397	0.228494	0.472329	1.1506	0.956579	1.38398	0.136522	0.685256	1.03541	1.00591	1.06578	0.0182897	0.0452325	0.523799	0.422753	0.648996	3.34426e-09	2.04517e-07
188	Small VLDL	SVLDLPL	1.01948	0.703074	1.47829	0.918931	0.965088	0.986126	0.812257	1.19721	0.887735	0.992949	1.02658	0.995841	1.05828	0.0907714	0.165605	1.57661	1.29268	1.9229	6.98734e-06	2.43498e-05
189	Small VLDL	SVLDLPL_P	0.965975	0.675415	1.38153	0.849603	0.921739	1.04369	0.869819	1.25233	0.645543	0.874705	0.990011	0.961864	1.01898	0.495099	0.602614	0.619868	0.499442	0.769331	1.42897e-05	4.90542e-05
190	Small VLDL	SVLDLTG	0.989604	0.67672	1.44715	0.95702	0.987061	0.954824	0.783609	1.16345	0.64659	0.874705	1.00552	0.975148	1.03684	0.724885	0.793921	1.61125	1.33645	1.94257	5.7408e-07	2.92506e-06
191	Small VLDL	SVLDLTG_P	0.91808	0.627967	1.34222	0.65915	0.823938	0.948958	0.785498	1.14643	0.587011	0.838587	0.970061	0.941769	0.999203	0.0441379	0.0957709	1.34377	1.08446	1.66509	0.00690789	0.0151316
192	Medium VLDL	MVLDLP	0.822352	0.536066	1.26153	0.370327	0.608394	0.923465	0.753939	1.13111	0.441631	0.76805	0.993265	0.963023	1.02446	0.668378	0.746248	1.65244	1.39043	1.96381	1.1824e-08	2.71953e-07
193	Medium VLDL	MVLDLL	0.804646	0.523063	1.23782	0.322608	0.55313	0.923518	0.754214	1.13083	0.441262	0.76805	0.992528	0.962286	1.02372	0.634742	0.725494	1.6665	1.40133	1.98183	7.63902e-09	2.19622e-07
194	Medium VLDL	MVLDLC	0.770051	0.501655	1.18205	0.232057	0.472329	0.930537	0.761723	1.13676	0.480866	0.76805	0.990781	0.960618	1.02189	0.557099	0.663901	1.66407	1.39195	1.98939	2.27033e-08	4.21609e-07
195	Medium VLDL	MVLDLC_P	0.92348	0.654557	1.30289	0.650317	0.817339	1.02446	0.852365	1.2313	0.796743	0.98078	0.991844	0.963926	1.02057	0.573958	0.680466	0.917128	0.745264	1.12863	0.413871	0.51462
196	Medium VLDL	MVLDLCE	0.696878	0.454292	1.069	0.0980574	0.273453	0.92689	0.759842	1.13066	0.453984	0.76805	0.984752	0.954744	1.0157	0.330455	0.443675	1.66731	1.38405	2.00855	7.39902e-08	6.98494e-07
197	Medium VLDL	MVLDLCE_P	0.827579	0.593875	1.15325	0.263649	0.496173	0.997487	0.829071	1.20012	0.978729	0.992949	0.985263	0.957126	1.01423	0.315195	0.431517	0.915943	0.741974	1.1307	0.413934	0.51462
198	Medium VLDL	MVLDLFC	0.885236	0.589599	1.32911	0.556606	0.771201	0.94083	0.770226	1.14922	0.550173	0.80911	0.998478	0.968207	1.02969	0.922723	0.943228	1.62843	1.36522	1.94239	5.92665e-08	5.92665e-07
199	Medium VLDL	MVLDLFC_P	1.63574	1.08081	2.4756	0.019935	0.106629	1.10636	0.918066	1.33328	0.288283	0.709073	1.02533	0.997209	1.05425	0.0778922	0.149293	0.94128	0.77438	1.14415	0.543395	0.634379
200	Medium VLDL	MVLDLPL	0.861124	0.570078	1.30076	0.4774	0.699375	0.935061	0.764974	1.14297	0.512157	0.777969	0.997387	0.967107	1.02861	0.867881	0.905719	1.64723	1.38186	1.96355	2.56572e-08	4.21609e-07
201	Medium VLDL	MVLDLPL_P	1.6059	1.25461	2.05554	0.000169246	0.00973166	1.14918	0.974497	1.35518	0.0983495	0.685256	1.04447	1.01615	1.07358	0.00192221	0.0071978	0.480961	0.357549	0.64697	1.30872e-06	5.10181e-06
202	Medium VLDL	MVLDLTG	0.807628	0.522951	1.24727	0.335284	0.562886	0.918458	0.749076	1.12614	0.413464	0.76805	0.991877	0.961621	1.02309	0.605849	0.701731	1.66369	1.4012	1.97534	6.22443e-09	2.04517e-07
203	Medium VLDL	MVLDLTG_P	0.923885	0.641949	1.32964	0.669965	0.83293	0.946882	0.788052	1.13772	0.560139	0.815392	0.99593	0.967671	1.02501	0.781227	0.838873	1.22032	0.989859	1.50444	0.0622443	0.108456
204	Large VLDL	LVLDLP	0.836464	0.541833	1.2913	0.420221	0.657489	0.923557	0.753126	1.13256	0.444839	0.76805	0.991549	0.961442	1.0226	0.58956	0.69183	1.57472	1.33189	1.86182	1.07204e-07	7.70525e-07
205	Large VLDL	LVLDLL	0.833325	0.539629	1.28687	0.410846	0.647223	0.923143	0.752764	1.13208	0.44235	0.76805	0.991288	0.961166	1.02235	0.578344	0.682149	1.58344	1.33918	1.87226	7.59233e-08	6.98494e-07
206	Large VLDL	LVLDLC	0.822831	0.53203	1.27258	0.380747	0.616703	0.92103	0.750778	1.12989	0.430178	0.76805	0.990455	0.960276	1.02158	0.543536	0.65452	1.60423	1.35581	1.89818	3.67087e-08	4.21609e-07
207	Large VLDL	LVLDLC_P	0.861989	1.21014e-12	6.14e+11	0.99149	0.99149	0.844096	5.46242e-08	1.30436e+07	0.983989	0.992949	1.0102	0.994649	1.02599	0.199799	0.308414	0.850868	5.50624e-08	1.31483e+07	0.984744	0.984744
208	Large VLDL	LVLDLCE	0.764308	0.487896	1.19732	0.240532	0.485283	0.913476	0.744495	1.12081	0.385858	0.76805	0.985315	0.955166	1.01642	0.35079	0.458418	1.64514	1.38792	1.95001	9.5159e-09	2.43184e-07
209	Large VLDL	LVLDLCE_P	0.861989	1.21015e-12	6.13996e+11	0.99149	0.99149	0.844096	5.46243e-08	1.30436e+07	0.983989	0.992949	1.0102	0.994649	1.02599	0.199799	0.308414	0.850868	5.50624e-08	1.31483e+07	0.984744	0.984744
210	Large VLDL	LVLDLFC	0.877894	0.576036	1.33793	0.544657	0.771201	0.928848	0.757548	1.13888	0.477924	0.76805	0.995004	0.964825	1.02613	0.74995	0.813625	1.56333	1.3226	1.84786	1.62903e-07	1.10838e-06
211	Large VLDL	LVLDLFC_P	0.861989	1.21015e-12	6.13995e+11	0.99149	0.99149	0.844096	5.46242e-08	1.30436e+07	0.983989	0.992949	1.0102	0.994649	1.02599	0.199799	0.308414	0.850868	5.50625e-08	1.31483e+07	0.984744	0.984744
212	Large VLDL	LVLDLPL	0.867797	0.568955	1.32361	0.510318	0.738196	0.928012	0.757192	1.13737	0.471635	0.76805	0.994045	0.963885	1.02515	0.703961	0.778419	1.57799	1.33395	1.86668	1.02889e-07	7.64813e-07
213	Large VLDL	LVLDLPL_P	0.861989	1.21015e-12	6.13996e+11	0.99149	0.99149	0.844096	5.46236e-08	1.30438e+07	0.983989	0.992949	1.0102	0.994649	1.02599	0.199799	0.308414	0.850868	5.50634e-08	1.3148e+07	0.984744	0.984744
214	Large VLDL	LVLDLTG	0.827446	0.534303	1.28142	0.395995	0.632083	0.922703	0.752413	1.13153	0.439613	0.76805	0.990793	0.960704	1.02182	0.55662	0.663901	1.57648	1.33355	1.86366	9.74947e-08	7.64813e-07
215	Large VLDL	LVLDLTG_P	0.861989	1.21015e-12	6.13995e+11	0.99149	0.99149	0.844096	5.46241e-08	1.30437e+07	0.983989	0.992949	1.0102	0.994649	1.02599	0.199799	0.308414	0.850868	5.50623e-08	1.31483e+07	0.984744	0.984744
216	Very large VLDL	XLVLDLP	0.897476	0.590548	1.36392	0.612465	0.796519	0.916808	0.74558	1.12736	0.410241	0.76805	0.992871	0.962787	1.02389	0.648543	0.734803	1.53443	1.3031	1.80682	2.81583e-07	1.66062e-06
217	Very large VLDL	XLVLDLL	0.898036	0.591992	1.3623	0.612973	0.796519	0.920676	0.749579	1.13083	0.430762	0.76805	0.993807	0.963724	1.02483	0.692033	0.768926	1.54134	1.30765	1.81678	2.50089e-07	1.51369e-06
218	Very large VLDL	XLVLDLC	0.868962	0.567635	1.33025	0.517955	0.744561	0.911034	0.740579	1.12072	0.377991	0.76805	0.992001	0.96188	1.02307	0.609713	0.701731	1.57624	1.33852	1.85616	4.87496e-08	5.09655e-07
219	Very large VLDL	XLVLDLC_P	1.01628	0.785263	1.31527	0.902305	0.964794	0.967263	0.69817	1.34007	0.841394	0.981196	1.01357	0.998963	1.02838	0.068784	0.137568	0.83789	0.284131	2.4709	0.748549	0.804515
220	Very large VLDL	XLVLDLCE	0.786422	0.497114	1.2441	0.304571	0.543034	0.90062	0.73078	1.10993	0.32622	0.735593	0.98623	0.956089	1.01732	0.38124	0.492613	1.60086	1.36016	1.88416	1.51274e-08	3.16301e-07
221	Very large VLDL	XLVLDLCE_P	1.04002	0.758394	1.42623	0.807571	0.901657	0.988396	0.829099	1.1783	0.896434	0.992949	1.01999	0.995142	1.04546	0.115715	0.198615	0.921116	0.718345	1.18112	0.517152	0.617123
222	Very large VLDL	XLVLDLFC	0.950636	0.640477	1.41099	0.801621	0.901657	0.92257	0.751507	1.13257	0.441168	0.76805	0.997935	0.967848	1.02896	0.894728	0.922814	1.54582	1.3116	1.82186	2.03997e-07	1.30332e-06
223	Very large VLDL	XLVLDLFC_P	1.04582	0.911278	1.20021	0.523725	0.748178	0.995917	0.8544	1.16088	0.958276	0.992949	1.01629	1.00151	1.03129	0.030672	0.0705456	0.85923	0.502923	1.46797	0.578753	0.658976
224	Very large VLDL	XLVLDLPL	0.955198	0.643074	1.41882	0.820376	0.911528	0.927248	0.75537	1.13824	0.470211	0.76805	0.99841	0.968284	1.02947	0.91893	0.943228	1.52947	1.29808	1.80211	3.82978e-07	2.13351e-06
225	Very large VLDL	XLVLDLPL_P	1.15533	0.896582	1.48875	0.264366	0.496173	1.00363	0.844986	1.19206	0.967061	0.992949	1.0164	0.989782	1.04373	0.22958	0.336327	1.10451	0.93611	1.3032	0.238896	0.34776
226	Very large VLDL	XLVLDLTG	0.892064	0.586593	1.35661	0.593327	0.788028	0.922127	0.751063	1.13215	0.438696	0.76805	0.993162	0.963104	1.02416	0.661688	0.746021	1.53296	1.29976	1.80801	3.89598e-07	2.13351e-06
227	Very large VLDL	XLVLDLTG_P	0.829092	0.625879	1.09828	0.191384	0.433108	0.968814	0.819692	1.14507	0.710249	0.907227	0.990278	0.964336	1.01692	0.4707	0.582655	1.01088	0.825081	1.23852	0.916833	0.945612
228	Extremely large VLDL	XXLVLDLP	0.956719	0.645737	1.41747	0.825406	0.91232	0.915296	0.744494	1.12529	0.400969	0.76805	0.997549	0.96756	1.02847	0.874784	0.906308	1.52055	1.29228	1.78915	4.43091e-07	2.37002e-06
229	Extremely large VLDL	XXLVLDLL	0.941503	0.632806	1.40079	0.766194	0.894542	0.920311	0.75014	1.12908	0.425967	0.76805	0.99674	0.966863	1.02754	0.833458	0.883388	1.51427	1.28564	1.78356	6.7368e-07	3.16217e-06
230	Extremely large VLDL	XXLVLDLC	0.852552	0.553391	1.31344	0.469392	0.696517	0.91481	0.74415	1.12461	0.397986	0.76805	0.989499	0.959392	1.02055	0.503115	0.609034	1.5798	1.34213	1.85954	3.84947e-08	4.21609e-07
231	Extremely large VLDL	XXLVLDLC_P	0.7806	0.540183	1.12802	0.187278	0.433108	0.90601	0.745807	1.10063	0.32011	0.730247	0.960848	0.931847	0.990751	0.0106412	0.0298471	1.31855	1.06076	1.63898	0.0127212	0.0263592
232	Extremely large VLDL	XXLVLDLCE	0.722847	0.442957	1.17959	0.193957	0.433108	0.90955	0.73853	1.12017	0.372327	0.76805	0.981699	0.951446	1.01291	0.24747	0.351346	1.62159	1.37866	1.90732	5.28048e-09	2.04517e-07
233	Extremely large VLDL	XXLVLDLCE_P	0.700267	0.46489	1.05482	0.0882565	0.256949	0.896981	0.728211	1.10486	0.306637	0.719597	0.949898	0.919507	0.981292	0.00194613	0.0071978	1.2648	1.00892	1.58558	0.0416528	0.0766411
234	Extremely large VLDL	XXLVLDLFC	0.973424	0.661976	1.4314	0.891095	0.957719	0.924053	0.753583	1.13309	0.44777	0.76805	0.997289	0.967357	1.02815	0.861395	0.904662	1.51597	1.28514	1.78827	7.95386e-07	3.58704e-06
235	Extremely large VLDL	XXLVLDLFC_P	1.07533	0.795839	1.45299	0.636238	0.810584	0.977925	0.821376	1.16431	0.80197	0.981133	0.994118	0.967825	1.02112	0.66619	0.746248	1.13954	0.991552	1.30961	0.0657004	0.113617
236	Extremely large VLDL	XXLVLDLPL	0.990944	0.67834	1.44761	0.962477	0.988257	0.928655	0.758102	1.13758	0.474643	0.76805	1.00129	0.9714	1.0321	0.933435	0.949956	1.50066	1.27199	1.77043	1.49258e-06	5.72155e-06
237	Extremely large VLDL	XXLVLDLPL_P	1.19365	1.04551	1.36277	0.00883524	0.0564474	1.06589	0.944002	1.20352	0.30306	0.718595	1.04513	1.02522	1.06542	6.85216e-06	4.50285e-05	0.996432	0.802602	1.23707	0.974167	0.984744
238	Extremely large VLDL	XXLVLDLTG	0.95149	0.641893	1.41041	0.804431	0.901657	0.92034	0.750261	1.12898	0.425856	0.76805	0.997474	0.967645	1.02822	0.870278	0.905719	1.50075	1.2742	1.76758	1.16098e-06	4.77556e-06

## Sheet: Table S6
Sensitivity analysis (multiple mixed effect models)		by female	SMFQ of over 11 at 11 years of age					SMFQ of over 7 at 11 years of age					SMFQ score at 11 years of age					Obesity (UK95) at 7 years of age
Num	Lipoprotein subclasses	Metabolite	Odd ratio	CI 95% lower	CI 95% upper	p-value	FDR	Odd ratio	CI 95% lower	CI 95% upper	p-value	FDR	Odd ratio	CI 95% lower	CI 95% upper	p-value	FDR	Odd ratio	CI 95% lower	CI 95% upper	p-value	FDR
2	Fluid balance	Alb	0.875622	0.613454	1.24983	0.464408	0.824911	0.927994	0.780658	1.10314	0.396884	0.954972	0.987085	0.958398	1.01663	0.387655	0.572368	0.857166	0.67655	1.086	0.201736	0.254941
11	Ketone bodies	bOHBut	0.969962	0.678745	1.38613	0.867025	0.918967	0.862172	0.69883	1.06369	0.166412	0.954972	0.983453	0.956022	1.01167	0.247639	0.494469	0.837185	0.62392	1.12335	0.236157	0.288915
15	Glycolysis related metabolites	Pyr	0.836974	0.58844	1.19048	0.322158	0.824911	0.998546	0.848416	1.17524	0.986034	0.994683	0.997357	0.96995	1.02554	0.852301	0.899217	0.933538	0.740695	1.17659	0.560203	0.616491
16	Glycolysis related metabolites	Lac	0.919356	0.646399	1.30758	0.639897	0.824911	0.942101	0.79788	1.11239	0.481707	0.954972	0.979081	0.95242	1.00649	0.13338	0.455605	0.624349	0.458662	0.849888	0.00275598	0.00499114
17	Amino acids	Ala	1.08618	0.775847	1.52065	0.630114	0.824911	1.13533	0.959766	1.343	0.138645	0.954972	1.03797	1.00808	1.06874	0.0124242	0.234296	1.02274	0.80981	1.29166	0.850244	0.869138
18	Amino acids	Gln	0.977759	0.694506	1.37654	0.897453	0.934001	1.05403	0.889756	1.24864	0.542682	0.954972	0.994785	0.966165	1.02425	0.725554	0.810193	0.670271	0.527936	0.850979	0.00101992	0.00195484
19	Amino acids	His	1.06656	0.813404	1.3985	0.641142	0.824911	0.999553	0.854547	1.16917	0.995544	0.998079	1.01856	0.993051	1.04472	0.155284	0.455605	1.01716	0.869702	1.18962	0.831364	0.857461
20	Aromatic amino acids	Phe	1.2398	0.899009	1.70979	0.189929	0.824911	1.04262	0.878887	1.23687	0.63202	0.954972	1.04361	1.01379	1.07432	0.00390687	0.1911	1.31124	1.05309	1.63267	0.0154165	0.0247958
21	Aromatic amino acids	Tyr	1.36118	1.01518	1.8251	0.0393334	0.824911	1.07487	0.908764	1.27134	0.399237	0.954972	1.02211	0.992507	1.05259	0.144746	0.455605	1.46533	1.19631	1.79486	0.000222542	0.000452962
23	Branched-chain amino acids	Leu	1.16408	0.850081	1.59407	0.343488	0.824911	0.973738	0.820435	1.15569	0.760759	0.954972	1.00986	0.981274	1.03929	0.502909	0.657211	1.427	1.16722	1.7446	0.000523948	0.00102998
26	Apolipoproteins	ApoB	0.811157	0.570588	1.15315	0.243588	0.824911	1.03472	0.873822	1.22524	0.692265	0.954972	1.0148	0.98567	1.04479	0.322853	0.52293	2.06291	1.68998	2.51813	1.09773e-12	6.01137e-12
28	Fatty acids	UnsatDeg	0.870303	0.615379	1.23083	0.432137	0.824911	0.94287	0.793366	1.12055	0.504222	0.954972	0.962659	0.934559	0.991605	0.0118102	0.234296	0.811355	0.642513	1.02457	0.0790665	0.111566
30	Fatty acids	PUFA	0.798782	0.557474	1.14454	0.220838	0.824911	1.01297	0.8517	1.20478	0.884178	0.966525	1.00966	0.980244	1.03997	0.523815	0.676839	1.43857	1.14752	1.80344	0.00161542	0.00304547
31	Fatty acid ratio, relative to total fatty acids	PUFAFA	0.855051	0.61674	1.18544	0.347507	0.824911	0.936117	0.790634	1.10837	0.44365	0.954972	0.972509	0.944437	1.00141	0.0621238	0.433229	0.593857	0.483138	0.729949	7.41664e-07	1.81471e-06
34	Fatty acids	FAw6	0.791045	0.551724	1.13418	0.202277	0.824911	1.01822	0.85616	1.21096	0.838213	0.954972	1.01105	0.981581	1.0414	0.466503	0.631151	1.36895	1.09144	1.71702	0.00658703	0.0109784
35	Fatty acid ratio, relative to total fatty acids	FAw6FA	0.846996	0.610648	1.17482	0.319831	0.824911	0.945999	0.798154	1.12123	0.521999	0.954972	0.976334	0.948043	1.00547	0.110404	0.455605	0.566884	0.460893	0.697251	7.67324e-08	2.10101e-07
37	Fatty acid ratio, relative to total fatty acids	DHAFA	0.896122	0.620219	1.29476	0.559121	0.824911	0.903707	0.752573	1.08519	0.278199	0.954972	0.977161	0.948017	1.0072	0.134788	0.455605	0.980508	0.767037	1.25339	0.875141	0.89063
38	Fatty acids	LA	0.775496	0.54116	1.1113	0.166027	0.824911	1.02704	0.864682	1.21989	0.761176	0.954972	1.00526	0.976076	1.03532	0.727091	0.810193	1.2771	1.02042	1.59834	0.0326305	0.0507096
39	Fatty acid ratio, relative to total fatty acids	LAFA	0.785707	0.559017	1.10432	0.164946	0.824911	0.961842	0.807491	1.1457	0.662885	0.954972	0.965862	0.937296	0.995299	0.0233513	0.298378	0.539016	0.430063	0.675573	8.13434e-08	2.20106e-07
40	Fatty acids	CLA	1.10181	0.82077	1.47909	0.518695	0.824911	1.10313	0.951472	1.27897	0.193335	0.954972	1.03906	1.01164	1.06722	0.00498523	0.1911	1.43462	1.22943	1.67406	4.58702e-06	1.05501e-05
41	Fatty acid ratio, relative to total fatty acids	CLAFA	1.13191	0.844094	1.51786	0.407819	0.824911	1.10516	0.9514	1.28377	0.190809	0.954972	1.03825	1.01014	1.06715	0.00736296	0.234296	1.34495	1.14382	1.58144	0.000335849	0.000665908
42	Fatty acids	MUFA	0.967482	0.693088	1.35051	0.845969	0.914761	1.0583	0.897862	1.2474	0.49934	0.954972	1.02362	0.994701	1.05338	0.110351	0.455605	1.84288	1.53388	2.21413	6.63346e-11	2.24367e-10
43	Fatty acid ratio, relative to total fatty acids	MUFAFA	1.08055	0.770745	1.51489	0.653127	0.824911	1.06823	0.901356	1.26599	0.446312	0.954972	1.01509	0.985555	1.04552	0.320089	0.522822	1.82833	1.48476	2.25141	1.33316e-08	3.88134e-08
44	Fatty acids	SFA	0.930371	0.656899	1.31769	0.68443	0.826326	1.04011	0.877185	1.2333	0.650945	0.954972	1.0258	0.996261	1.05622	0.0874979	0.455605	1.66517	1.36338	2.03377	5.78641e-07	1.43105e-06
46	Fatty acids	TotFA	0.893063	0.630087	1.2658	0.525082	0.824911	1.04256	0.879495	1.23586	0.631005	0.954972	1.02259	0.993141	1.05291	0.134057	0.455605	1.77963	1.44994	2.18428	3.50338e-08	9.82655e-08
50	Glycerides and phospolipids	PC	0.934224	0.652245	1.33811	0.71052	0.838049	1.07984	0.907968	1.28425	0.385142	0.954972	1.0173	0.987411	1.0481	0.259553	0.50372	1.07439	0.850395	1.35738	0.547519	0.60543
51	Glycerides and phospolipids	LDLTG	0.9085	0.622259	1.32641	0.619194	0.824911	1.02843	0.867976	1.21856	0.745964	0.954972	1.01517	0.986073	1.04513	0.31021	0.522822	1.08218	0.87259	1.3421	0.4721	0.524555
52	Glycerides and phospolipids	TGPG	0.902994	0.635778	1.28252	0.568669	0.824911	1.00671	0.853528	1.18739	0.936668	0.988227	1.00656	0.978143	1.0358	0.654649	0.760451	1.72887	1.46612	2.03872	7.55779e-11	2.48327e-10
53	Glycerides and phospolipids	SerumTG	0.908639	0.644868	1.2803	0.583949	0.824911	1.03722	0.881125	1.22096	0.660569	0.954972	1.01671	0.988152	1.0461	0.254205	0.49972	1.83593	1.5493	2.17558	2.29553e-12	1.09994e-11
54	Glycerides and phospolipids	TotCho	0.955543	0.671168	1.36041	0.800801	0.896765	1.07131	0.902464	1.27174	0.431185	0.954972	1.01517	0.985694	1.04553	0.316559	0.522822	1.09655	0.870815	1.3808	0.433189	0.483658
55	Glycerides and phospolipids	TotPG	0.926762	0.651499	1.31833	0.672296	0.826326	1.07807	0.909142	1.27839	0.387292	0.954972	1.01991	0.990498	1.05019	0.186685	0.455605	1.15207	0.915271	1.45014	0.227879	0.282918
57	Glycerides and phospolipids	VLDLTG	0.925392	0.660595	1.29633	0.652093	0.824911	1.03687	0.882098	1.21879	0.660709	0.954972	1.01683	0.988411	1.04606	0.248528	0.494469	1.85052	1.56787	2.18414	3.39225e-13	1.90297e-12
59	Cholesterol	RemnantC	0.777935	0.54625	1.10789	0.163908	0.824911	1.03038	0.869832	1.22057	0.729078	0.954972	1.00882	0.979824	1.03868	0.555009	0.697461	2.00926	1.63563	2.46823	2.98226e-11	1.10632e-10
60	Cholesterol	SerumC	0.871968	0.61418	1.23796	0.44356	0.824911	1.05273	0.887462	1.24878	0.555327	0.954972	1.02457	0.995021	1.05499	0.104025	0.455605	1.1587	0.923265	1.45416	0.203711	0.25603
61	Cholesterol	EstC	0.910756	0.643487	1.28903	0.597882	0.824911	1.05854	0.892729	1.25515	0.512769	0.954972	1.02864	0.999051	1.0591	0.0579263	0.433229	1.1515	0.918027	1.44434	0.222395	0.277994
62	Cholesterol	FreeC	0.791651	0.55469	1.12984	0.197974	0.824911	1.03553	0.872764	1.22864	0.689054	0.954972	1.01323	0.983976	1.04336	0.379169	0.569992	1.16502	0.927319	1.46364	0.189561	0.24357
67	Cholesterol	LDLC	0.865939	0.61022	1.22882	0.420197	0.824911	1.04211	0.879677	1.23455	0.633258	0.954972	1.02049	0.991272	1.05058	0.171132	0.455605	1.16048	0.928098	1.45104	0.191731	0.244754
68	Cholesterol	VLDLC	0.787034	0.550781	1.12463	0.188492	0.824911	1.0273	0.868522	1.2151	0.753225	0.954972	1.00547	0.976611	1.03519	0.713395	0.80828	2.28231	1.87735	2.77461	1.227e-16	3.76458e-15
69	Lipoprotein particles size	VLDLD	0.990432	0.698601	1.40417	0.956948	0.979277	1.05958	0.892757	1.25758	0.50789	0.954972	1.01471	0.984909	1.0454	0.337043	0.53462	2.00158	1.62549	2.46468	6.35905e-11	2.24367e-10
70	Lipoprotein particles size	LDLD	0.854941	0.607792	1.20259	0.367966	0.824911	0.841953	0.71152	0.996297	0.0451554	0.954972	0.942697	0.915073	0.971154	0.000100647	0.0115744	0.820354	0.658337	1.02224	0.077727	0.110353
72	Small HDL	SHDLP	1.15329	0.819419	1.62319	0.413434	0.824911	1.06398	0.895216	1.26455	0.481566	0.954972	1.01642	0.986784	1.04694	0.280696	0.520002	1.40247	1.11649	1.76171	0.00364893	0.0064558
73	Small HDL	SHDLL	1.13996	0.810222	1.6039	0.452073	0.824911	1.04063	0.875508	1.23689	0.651434	0.954972	1.01178	0.982289	1.04217	0.437656	0.60276	1.04972	0.831536	1.32515	0.683157	0.71747
74	Small HDL	SHDLC	1.02345	0.727427	1.43993	0.894162	0.934001	0.973425	0.821905	1.15288	0.755029	0.954972	0.997649	0.968912	1.02724	0.874568	0.918496	0.736699	0.592672	0.915726	0.00590137	0.00998025
75	Small HDL	SHDLC_P	0.929051	0.66938	1.28945	0.659929	0.824911	0.93677	0.794614	1.10436	0.436652	0.954972	0.985552	0.957381	1.01455	0.325336	0.523268	0.653818	0.541412	0.789561	1.01068e-05	2.25685e-05
76	Small HDL	SHDLCE	0.969059	0.691898	1.35725	0.85491	0.918141	0.948038	0.801953	1.12073	0.531984	0.954972	0.991471	0.963053	1.02073	0.563734	0.697461	0.751301	0.606202	0.931129	0.00900808	0.014799
77	Small HDL	SHDLCE_P	0.899854	0.651457	1.24296	0.521989	0.824911	0.921292	0.782239	1.08506	0.326081	0.954972	0.981458	0.953497	1.01024	0.204392	0.455605	0.695198	0.571149	0.84619	0.000288444	0.000581948
80	Small HDL	SHDLPL	1.23792	0.87698	1.74742	0.224905	0.824911	1.09338	0.919498	1.30015	0.312371	0.954972	1.02238	0.992493	1.05317	0.143688	0.455605	1.27674	1.01116	1.61208	0.0400439	0.05942
81	Small HDL	SHDLPL_P	1.14514	0.826228	1.58716	0.415753	0.824911	1.08222	0.916496	1.27792	0.351452	0.954972	1.02048	0.991254	1.05056	0.171498	0.455605	1.36993	1.11216	1.68743	0.00308078	0.00553579
93	Medium HDL	MHDLPL_P	0.993737	0.713064	1.38489	0.970404	0.979277	1.02387	0.866311	1.21007	0.782049	0.954972	0.974063	0.947021	1.00188	0.0673262	0.433229	0.911231	0.730683	1.13639	0.409301	0.459216
111	Very large HDL	XLHDLC_P	0.997028	0.716876	1.38666	0.985892	0.990198	1.0704	0.906564	1.26384	0.422173	0.954972	1.01604	0.987006	1.04593	0.282025	0.520002	1.93495	1.5893	2.35577	4.88448e-11	1.75536e-10
113	Very large HDL	XLHDLCE_P	0.9798	0.702096	1.36734	0.904473	0.937066	1.05571	0.8935	1.24736	0.52417	0.954972	1.00756	0.978652	1.03732	0.612085	0.725668	1.91619	1.57641	2.3292	6.55584e-11	2.24367e-10
117	Very large HDL	XLHDLPL_P	1.05191	0.756641	1.46242	0.763354	0.864883	0.950798	0.806074	1.12151	0.549264	0.954972	0.990881	0.962622	1.01997	0.534888	0.683468	0.486735	0.403683	0.586873	4.58224e-14	3.73301e-13
118	Very large HDL	XLHDLTG	0.876013	0.617157	1.24344	0.458845	0.824911	1.02152	0.86277	1.20949	0.804831	0.954972	1.00515	0.976325	1.03483	0.729174	0.810193	1.28853	1.03896	1.59804	0.0209985	0.033308
120	Small LDL	SLDLP	0.914251	0.638367	1.30936	0.624704	0.824911	1.07202	0.90744	1.26644	0.413477	0.954972	1.03195	1.00266	1.06211	0.0323089	0.371552	1.18852	0.959426	1.47231	0.113908	0.154111
121	Small LDL	SLDLL	0.886487	0.6223	1.26283	0.504513	0.824911	1.06037	0.895709	1.25529	0.496015	0.954972	1.02728	0.997925	1.05749	0.0688287	0.433229	1.21466	0.975203	1.51292	0.0825882	0.115825
122	Small LDL	SLDLC	0.884892	0.623376	1.25612	0.493844	0.824911	1.05299	0.889653	1.24632	0.548229	0.954972	1.02359	0.99439	1.05365	0.114331	0.455605	1.13802	0.91089	1.42179	0.254997	0.305465
124	Small LDL	SLDLCE	0.879984	0.616258	1.25657	0.481788	0.824911	1.04498	0.883218	1.23638	0.60811	0.954972	1.02173	0.992638	1.05168	0.144652	0.455605	1.13699	0.913106	1.41577	0.251173	0.30246
125	Small LDL	SLDLCE_P	0.899119	0.638721	1.26568	0.542174	0.824911	1.07004	0.888582	1.28856	0.475193	0.954972	1.01677	0.985571	1.04895	0.295655	0.522822	1.00928	0.798292	1.27603	0.93847	0.942568
126	Small LDL	SLDLFC	0.919995	0.651961	1.29822	0.635082	0.824911	1.08053	0.912197	1.27993	0.370043	0.954972	1.02785	0.998417	1.05814	0.0638677	0.433229	1.10221	0.88286	1.37605	0.390036	0.444101
127	Small LDL	SLDLFC_P	1.14937	0.781534	1.69032	0.479312	0.824911	0.932094	0.778734	1.11566	0.443246	0.954972	0.978612	0.948669	1.0095	0.172691	0.455605	0.782849	0.629514	0.973532	0.027723	0.0436732
128	Small LDL	SLDLPL	0.911459	0.64371	1.29058	0.601351	0.824911	1.08197	0.912656	1.28271	0.364198	0.954972	1.0365	1.0067	1.06718	0.0160273	0.245752	1.37138	1.09741	1.71375	0.00547846	0.00933368
130	Small LDL	SLDLTG	0.907454	0.621206	1.3256	0.615497	0.824911	1.03927	0.880019	1.22734	0.649909	0.954972	1.02114	0.992275	1.05085	0.152738	0.455605	1.30007	1.08529	1.55737	0.00439427	0.00765669
131	Small LDL	SLDLTG_P	0.957204	0.668844	1.36989	0.810988	0.896765	1.01835	0.859488	1.20657	0.83359	0.954972	1.00641	0.977188	1.0365	0.670909	0.764526	1.27838	1.05829	1.54425	0.0108439	0.0176886
132	Medium LDL	MLDLP	0.876512	0.607541	1.26456	0.48092	0.824911	1.04238	0.88088	1.23349	0.628911	0.954972	1.02268	0.993532	1.05268	0.128483	0.455605	1.19922	0.970936	1.48119	0.0917493	0.127145
133	Medium LDL	MLDLL	0.868783	0.609346	1.23868	0.437009	0.824911	1.0442	0.881343	1.23714	0.617134	0.954972	1.02202	0.992733	1.05217	0.142013	0.455605	1.20892	0.969657	1.50723	0.0917654	0.127145
134	Medium LDL	MLDLC	0.868255	0.610802	1.23423	0.431132	0.824911	1.04211	0.879866	1.23427	0.632861	0.954972	1.0207	0.991503	1.05075	0.166455	0.455605	1.17178	0.938453	1.46312	0.161727	0.210153
136	Medium LDL	MLDLCE	0.863358	0.605664	1.23069	0.416601	0.824911	1.03817	0.876636	1.22946	0.664211	0.954972	1.01921	0.990078	1.04921	0.198392	0.455605	1.18471	0.950971	1.4759	0.130621	0.17266
137	Medium LDL	MLDLCE_P	0.886206	0.630918	1.24479	0.485884	0.824911	1.07629	0.888472	1.30381	0.452413	0.954972	1.0163	0.98447	1.04916	0.319325	0.522822	1.12238	0.868321	1.45077	0.377943	0.432472
138	Medium LDL	MLDLFC	0.892942	0.631513	1.2626	0.521724	0.824911	1.05785	0.89268	1.25359	0.516128	0.954972	1.02637	0.996921	1.05669	0.0797063	0.455605	1.09954	0.877669	1.37751	0.409232	0.459216
139	Medium LDL	MLDLFC_P	1.16761	0.815898	1.67095	0.396781	0.824911	0.923582	0.761056	1.12081	0.420812	0.954972	0.982676	0.951295	1.01509	0.29123	0.522822	0.698957	0.53645	0.910692	0.00797974	0.0132039
140	Medium LDL	MLDLPL	0.872649	0.615805	1.23662	0.443739	0.824911	1.05451	0.889178	1.25057	0.541871	0.954972	1.02588	0.99635	1.05629	0.0864039	0.455605	1.46456	1.17546	1.82476	0.000671437	0.00129774
144	Large LDL	LLDLP	0.867638	0.606076	1.24208	0.43795	0.824911	1.03674	0.875016	1.22836	0.676668	0.954972	1.01954	0.990312	1.04963	0.192225	0.455605	1.14184	0.915118	1.42472	0.240185	0.291704
145	Large LDL	LLDLL	0.855621	0.601356	1.21739	0.386131	0.824911	1.03696	0.8747	1.22932	0.675935	0.954972	1.019	0.989713	1.04915	0.205869	0.455605	1.16959	0.934963	1.46309	0.170275	0.220018
146	Large LDL	LLDLC	0.858103	0.605186	1.21672	0.390361	0.824911	1.03765	0.875558	1.22976	0.66974	0.954972	1.01907	0.989836	1.04917	0.203329	0.455605	1.16073	0.927583	1.45248	0.192611	0.244754
147	Large LDL	LLDLC_P	0.919701	0.657896	1.28569	0.624315	0.824911	1.05997	0.881712	1.27427	0.535281	0.954972	1.01541	0.984589	1.04719	0.330926	0.528563	1.06265	0.835136	1.35214	0.621067	0.664397
148	Large LDL	LLDLCE	0.854829	0.602393	1.21305	0.379725	0.824911	1.03933	0.876899	1.23186	0.656363	0.954972	1.01978	0.990512	1.04991	0.187379	0.455605	1.22747	0.982533	1.53346	0.0711019	0.101574
149	Large LDL	LLDLCE_P	0.867161	0.61646	1.21982	0.412967	0.824911	1.08527	0.893987	1.31748	0.408128	0.954972	1.0206	0.988332	1.05393	0.213484	0.455605	1.67199	1.22651	2.27927	0.00114764	0.00218147
151	Large LDL	LLDLFC_P	1.16903	0.813108	1.68076	0.399166	0.824911	0.95159	0.798735	1.1337	0.578605	0.954972	0.988274	0.95853	1.01894	0.449351	0.615183	0.524312	0.430504	0.63856	1.36549e-10	4.36197e-10
152	Large LDL	LLDLPL	0.852248	0.599688	1.21117	0.37262	0.824911	1.03302	0.871536	1.22442	0.707991	0.954972	1.01863	0.989404	1.04872	0.213936	0.455605	1.23643	0.990545	1.54336	0.060652	0.0882908
154	Large LDL	LLDLTG	0.900576	0.619836	1.30847	0.582716	0.824911	1.02758	0.866159	1.21909	0.754994	0.954972	1.01237	0.983136	1.04247	0.41094	0.579854	1.03914	0.828095	1.30398	0.740264	0.770411
155	Large LDL	LLDLTG_P	1.04257	0.744574	1.45982	0.808231	0.896765	0.995032	0.838461	1.18084	0.954535	0.992747	0.99841	0.9695	1.02818	0.915483	0.944132	0.881315	0.691044	1.12398	0.308607	0.362141
156	IDL	IDLP	0.831073	0.58158	1.1876	0.309638	0.824911	1.02945	0.868072	1.22083	0.738654	0.954972	1.01423	0.985015	1.04431	0.343435	0.541028	1.19217	0.954786	1.48857	0.120761	0.161483
157	IDL	IDLL	0.828311	0.583966	1.1749	0.290866	0.824911	1.02742	0.866851	1.21774	0.755037	0.954972	1.01242	0.983353	1.04236	0.406146	0.579854	1.20022	0.960863	1.49919	0.107792	0.1467
158	IDL	IDLC	0.827624	0.585286	1.1703	0.284469	0.824911	1.02495	0.865193	1.21421	0.77558	0.954972	1.01051	0.981573	1.0403	0.480593	0.638938	1.2364	0.992304	1.54055	0.058605	0.0858544
160	IDL	IDLCE	0.818717	0.578274	1.15914	0.259518	0.824911	1.02393	0.864291	1.21307	0.784464	0.954972	1.00939	0.980482	1.03916	0.528334	0.678865	1.36833	1.10304	1.69742	0.00434637	0.00763103
164	IDL	IDLPL	0.852407	0.599115	1.21279	0.37473	0.824911	1.02854	0.867909	1.2189	0.745318	0.954972	1.01497	0.985846	1.04496	0.31711	0.522822	1.06054	0.846195	1.32918	0.609881	0.65548
166	IDL	IDLTG	0.864038	0.59639	1.2518	0.439742	0.824911	1.02295	0.862354	1.21345	0.794568	0.954972	1.01039	0.981295	1.04034	0.488134	0.645235	1.17772	0.95005	1.45996	0.135569	0.178177
167	IDL	IDLTG_P	1.03026	0.735703	1.44275	0.862254	0.918141	0.997764	0.841976	1.18238	0.979381	0.992747	1.00487	0.976075	1.03451	0.743383	0.82201	1.00896	0.809006	1.25834	0.936908	0.942568
168	Very Small VLDL	XSVLDLP	0.772299	0.539971	1.10459	0.157015	0.824911	1.02075	0.861545	1.20937	0.812382	0.954972	1.00098	0.972232	1.03058	0.947402	0.959923	1.66846	1.35862	2.04895	1.03937e-06	2.51636e-06
171	Very Small VLDL	XSVLDLC_P	0.99847	0.699682	1.42485	0.993268	0.993268	0.964318	0.816527	1.13886	0.668602	0.954972	0.975366	0.947764	1.00377	0.0885654	0.455605	0.900789	0.741495	1.0943	0.292643	0.345168
175	Very Small VLDL	XSVLDLFC_P	1.07432	0.713225	1.61823	0.731601	0.841342	0.967468	0.819394	1.1423	0.69637	0.954972	0.982787	0.95477	1.01163	0.239311	0.487092	0.793049	0.673714	0.933523	0.00532372	0.00913773
176	Very Small VLDL	XSVLDLPL	0.806446	0.568687	1.14361	0.22741	0.824911	1.00848	0.850774	1.19543	0.922443	0.982231	1.00283	0.974022	1.03249	0.849358	0.899217	1.41373	1.13763	1.75684	0.00178936	0.00331898
178	Very Small VLDL	XSVLDLTG	0.869601	0.611836	1.23596	0.436013	0.824911	1.04267	0.881794	1.23289	0.625072	0.954972	1.01513	0.986151	1.04495	0.30957	0.522822	1.82745	1.50597	2.21756	1.01143e-09	3.10171e-09
179	Very Small VLDL	XSVLDLTG_P	1.02669	0.736908	1.43043	0.876279	0.923949	1.0354	0.883935	1.21282	0.666396	0.954972	1.02219	0.994229	1.05094	0.120905	0.455605	1.19078	1.01203	1.4011	0.0353697	0.0535747
180	Small VLDL	SVLDLP	0.863003	0.610603	1.21974	0.403889	0.824911	1.03609	0.877704	1.22305	0.675324	0.954972	1.01262	0.983825	1.04226	0.394141	0.57375	2.13778	1.77133	2.58002	2.38293e-15	4.21596e-14
181	Small VLDL	SVLDLL	0.834525	0.588639	1.18312	0.309743	0.824911	1.03374	0.874416	1.2221	0.697591	0.954972	1.01006	0.981166	1.03981	0.498989	0.655814	2.25976	1.86104	2.74389	1.84861e-16	4.72423e-15
182	Small VLDL	SVLDLC	0.757181	0.528346	1.08513	0.12977	0.824911	1.01756	0.858698	1.20582	0.840682	0.954972	1.00143	0.972585	1.03113	0.923607	0.944132	2.26668	1.84772	2.78063	4.21773e-15	6.92914e-14
183	Small VLDL	SVLDLC_P	0.829667	0.595029	1.15683	0.270892	0.824911	0.948039	0.799983	1.12349	0.537948	0.954972	0.980595	0.952333	1.0097	0.18907	0.455605	0.786632	0.630449	0.981506	0.0335609	0.0518054
185	Small VLDL	SVLDLCE_P	0.819333	0.587479	1.14269	0.24036	0.824911	0.940071	0.793302	1.11399	0.475497	0.954972	0.977436	0.949285	1.00642	0.125843	0.455605	0.870353	0.694195	1.09121	0.228795	0.282918
186	Small VLDL	SVLDLFC	0.824361	0.581136	1.16938	0.278902	0.824911	1.04379	0.882727	1.23425	0.616192	0.954972	1.01243	0.983458	1.04225	0.40437	0.579854	2.19021	1.7975	2.66871	7.45366e-15	1.00844e-13
188	Small VLDL	SVLDLPL	0.838404	0.591985	1.1874	0.320882	0.824911	1.04593	0.884695	1.23656	0.599058	0.954972	1.01279	0.983824	1.0426	0.390704	0.572368	2.22949	1.82918	2.7174	2.0122e-15	3.85671e-14
190	Small VLDL	SVLDLTG	0.912629	0.651492	1.27844	0.594983	0.824911	1.03514	0.878362	1.2199	0.680209	0.954972	1.01358	0.984968	1.04302	0.355865	0.552472	1.99496	1.66568	2.38933	6.19606e-14	4.59708e-13
191	Small VLDL	SVLDLTG_P	1.14044	0.817861	1.59026	0.43851	0.824911	1.04866	0.884757	1.24293	0.583718	0.954972	1.01619	0.986785	1.04647	0.283724	0.520002	1.50556	1.21917	1.85923	0.000144172	0.000298736
192	Medium VLDL	MVLDLP	0.914249	0.652563	1.28087	0.602285	0.824911	1.03063	0.876144	1.21235	0.715762	0.954972	1.01323	0.984802	1.04248	0.365367	0.560229	1.93784	1.63474	2.29714	2.47063e-14	2.36769e-13
193	Medium VLDL	MVLDLL	0.900952	0.641362	1.26561	0.547486	0.824911	1.02899	0.874239	1.21114	0.731068	0.954972	1.01182	0.983351	1.04112	0.41962	0.584925	1.99175	1.67451	2.3691	7.03398e-15	1.00844e-13
194	Medium VLDL	MVLDLC	0.83842	0.589186	1.19308	0.327505	0.824911	1.02118	0.865039	1.20551	0.804448	0.954972	1.00643	0.977764	1.03593	0.663895	0.76348	2.15708	1.79435	2.59314	2.74806e-16	6.32054e-15
198	Medium VLDL	MVLDLFC	0.902085	0.641801	1.26793	0.552995	0.824911	1.03208	0.876698	1.21501	0.704453	0.954972	1.01348	0.984961	1.04282	0.357906	0.552472	1.96113	1.64865	2.33284	2.83172e-14	2.60518e-13
199	Medium VLDL	MVLDLFC_P	0.958688	0.645331	1.42421	0.834511	0.913989	1.12191	0.91554	1.37479	0.267365	0.954972	1.02746	0.993374	1.06271	0.115548	0.455605	1.3714	1.02181	1.84061	0.0354059	0.0535747
200	Medium VLDL	MVLDLPL	0.897475	0.638174	1.26213	0.534081	0.824911	1.0303	0.874996	1.21317	0.720286	0.954972	1.01275	0.98423	1.04211	0.384588	0.572368	1.99208	1.67289	2.37218	1.03144e-14	1.31761e-13
202	Medium VLDL	MVLDLTG	0.932507	0.668992	1.29982	0.680042	0.826326	1.03121	0.877288	1.21214	0.709429	0.954972	1.0136	0.985253	1.04277	0.350535	0.548456	1.90497	1.61113	2.2524	4.70683e-14	3.73301e-13
203	Medium VLDL	MVLDLTG_P	1.37827	0.965943	1.9666	0.0769028	0.824911	1.02831	0.858146	1.23223	0.762257	0.954972	1.00856	0.978	1.04008	0.58703	0.710615	1.0664	0.836184	1.36	0.604373	0.652609
204	Large VLDL	LVLDLP	0.933693	0.666774	1.30746	0.68961	0.826326	1.03818	0.884548	1.21849	0.646558	0.954972	1.01879	0.990518	1.04786	0.194838	0.455605	1.76291	1.50358	2.06696	2.87174e-12	1.321e-11
205	Large VLDL	LVLDLL	0.926683	0.660858	1.29943	0.658888	0.824911	1.0372	0.883453	1.2177	0.655454	0.954972	1.01805	0.989759	1.04715	0.213471	0.455605	1.78668	1.52162	2.09791	1.40448e-12	7.34159e-12
206	Large VLDL	LVLDLC	0.895545	0.634256	1.26447	0.53079	0.824911	1.03522	0.881031	1.2164	0.673982	0.954972	1.0157	0.987357	1.04486	0.280607	0.520002	1.86738	1.58258	2.20344	1.39058e-13	9.38042e-13
208	Large VLDL	LVLDLCE	0.87404	0.617204	1.23775	0.448202	0.824911	1.03025	0.875441	1.21244	0.719776	0.954972	1.011	0.982541	1.04028	0.45276	0.616183	1.99542	1.67764	2.3734	5.9092e-15	9.06077e-14
210	Large VLDL	LVLDLFC	0.915489	0.6501	1.28922	0.613179	0.824911	1.03884	0.885189	1.21916	0.64079	0.954972	1.01944	0.991196	1.04849	0.179242	0.455605	1.76248	1.50344	2.06615	2.79942e-12	1.31401e-11
212	Large VLDL	LVLDLPL	0.922124	0.656588	1.29505	0.639858	0.824911	1.03723	0.883378	1.21787	0.655454	0.954972	1.01855	0.990251	1.04765	0.201091	0.455605	1.785	1.52017	2.09597	1.53265e-12	7.83352e-12
214	Large VLDL	LVLDLTG	0.939978	0.67255	1.31374	0.717061	0.840768	1.03782	0.884265	1.21804	0.649529	0.954972	1.01873	0.990463	1.0478	0.196186	0.455605	1.75777	1.49953	2.06048	3.45907e-12	1.55997e-11
216	Very large VLDL	XLVLDLP	0.911415	0.643631	1.29061	0.60124	0.824911	1.03712	0.883691	1.2172	0.655411	0.954972	1.01985	0.991622	1.04889	0.169883	0.455605	1.71882	1.47237	2.00651	6.89943e-12	2.93553e-11
217	Very large VLDL	XLVLDLL	0.914096	0.646535	1.29238	0.611207	0.824911	1.03878	0.88514	1.21909	0.641264	0.954972	1.02028	0.992028	1.04934	0.161103	0.455605	1.72896	1.47938	2.02064	5.82857e-12	2.52938e-11
218	Very large VLDL	XLVLDLC	0.877902	0.615556	1.25206	0.472176	0.824911	1.03457	0.880528	1.21555	0.679503	0.954972	1.01743	0.989082	1.04659	0.230702	0.473763	1.82185	1.55246	2.13799	2.01733e-13	1.18971e-12
219	Very large VLDL	XLVLDLC_P	0.00184061	7.55131e-06	0.448643	0.0247145	0.824911	0.468849	0.140198	1.56793	0.218773	0.954972	0.841598	0.704641	1.00517	0.0570345	0.433229	0.0601288	0.00456549	0.791915	0.0325673	0.0507096
220	Very large VLDL	XLVLDLCE	0.867856	0.608201	1.23836	0.434588	0.824911	1.03128	0.877457	1.21208	0.70857	0.954972	1.01459	0.986249	1.04375	0.316255	0.522822	1.87039	1.58944	2.20099	4.69351e-14	3.73301e-13
221	Very large VLDL	XLVLDLCE_P	0.345478	0.118087	1.01074	0.0523192	0.824911	0.867405	0.673542	1.11707	0.270373	0.954972	0.974814	0.939607	1.01134	0.174096	0.455605	0.555501	0.317239	0.972711	0.0397053	0.0593001
222	Very large VLDL	XLVLDLFC	0.889255	0.623604	1.26807	0.516814	0.824911	1.03764	0.883339	1.21889	0.652858	0.954972	1.02017	0.991811	1.04933	0.165053	0.455605	1.76844	1.51063	2.07024	1.32698e-12	7.0978e-12
223	Very large VLDL	XLVLDLFC_P	0.066165	0.00753603	0.580918	0.0142845	0.824911	0.695001	0.388645	1.24285	0.21986	0.954972	0.900399	0.824199	0.983643	0.0200425	0.288111	0.368984	0.129995	1.04734	0.0610555	0.0883192
224	Very large VLDL	XLVLDLPL	0.901384	0.634173	1.28118	0.562756	0.824911	1.03692	0.883229	1.21735	0.657831	0.954972	1.02063	0.992371	1.04968	0.154057	0.455605	1.72196	1.47422	2.01134	7.01974e-12	2.93553e-11
225	Very large VLDL	XLVLDLPL_P	0.862666	0.599127	1.24213	0.427054	0.824911	1.10362	0.898026	1.35628	0.348551	0.954972	1.00479	0.971918	1.03877	0.778354	0.840476	2.48653	1.61001	3.84023	3.99817e-05	8.59419e-05
226	Very large VLDL	XLVLDLTG	0.928484	0.659398	1.30738	0.670859	0.826326	1.04045	0.886919	1.22056	0.626406	0.954972	1.02099	0.992761	1.05002	0.146477	0.455605	1.70379	1.45904	1.9896	1.64394e-11	6.40857e-11
227	Very large VLDL	XLVLDLTG_P	2.64164	1.40038	4.98312	0.00270015	0.621035	1.12065	0.898561	1.39764	0.312091	0.954972	1.03246	0.997199	1.06897	0.071577	0.433229	1.16486	0.839883	1.61559	0.360497	0.414572
228	Extremely large VLDL	XXLVLDLP	0.895921	0.627348	1.27947	0.545519	0.824911	1.03833	0.884001	1.21961	0.646817	0.954972	1.02185	0.993483	1.05102	0.132385	0.455605	1.72878	1.48062	2.01854	4.38472e-12	1.9394e-11
229	Extremely large VLDL	XXLVLDLL	0.909478	0.639319	1.2938	0.597755	0.824911	1.04293	0.887959	1.22494	0.608557	0.954972	1.02277	0.994315	1.05204	0.117827	0.455605	1.72555	1.47577	2.0176	8.01049e-12	3.29002e-11
230	Extremely large VLDL	XXLVLDLC	0.853553	0.594085	1.22635	0.391756	0.824911	1.02905	0.875278	1.20983	0.728777	0.954972	1.01488	0.98653	1.04404	0.306893	0.522822	1.83628	1.56256	2.15795	1.58979e-13	1.01342e-12
232	Extremely large VLDL	XXLVLDLCE	0.799097	0.548512	1.16416	0.242713	0.824911	1.01344	0.860663	1.19334	0.872758	0.966525	1.00634	0.978057	1.03545	0.663792	0.76348	1.92837	1.63254	2.27781	1.08846e-14	1.31761e-13
234	Extremely large VLDL	XXLVLDLFC	0.912326	0.641994	1.29649	0.608812	0.824911	1.04283	0.887981	1.22468	0.609093	0.954972	1.02237	0.993955	1.0516	0.12395	0.455605	1.71993	1.47095	2.01104	1.06781e-11	4.23442e-11
235	Extremely large VLDL	XXLVLDLFC_P	1.15047	0.726127	1.8228	0.550513	0.824911	1.18287	0.945918	1.47918	0.140882	0.954972	1.03415	0.998341	1.07123	0.0618126	0.433229	3.21469	1.97036	5.24484	2.93158e-06	6.88023e-06
236	Extremely large VLDL	XXLVLDLPL	0.920345	0.648081	1.30699	0.642742	0.824911	1.04651	0.891307	1.22874	0.578844	0.954972	1.02462	0.996166	1.05388	0.0905272	0.455605	1.70171	1.45587	1.98905	2.41586e-11	9.10896e-11
238	Extremely large VLDL	XXLVLDLTG	0.92019	0.647976	1.30676	0.642066	0.824911	1.04511	0.889969	1.22729	0.590457	0.954972	1.02405	0.995576	1.05333	0.0985735	0.455605	1.70447	1.45873	1.9916	1.90068e-11	7.28595e-11
1	Inflammation	Gp	0.960468	0.675442	1.36577	0.822323	0.904949	0.914524	0.766708	1.09084	0.320532	0.954972	0.989367	0.960833	1.01875	0.474046	0.637606	2.07392	1.71604	2.50645	4.43218e-14	3.73301e-13
5	Fluid balance	Crea	0.991151	0.709588	1.38444	0.958426	0.979277	1.04612	0.88633	1.23473	0.593904	0.954972	0.982847	0.954333	1.01221	0.249385	0.494469	1.58716	1.29117	1.951	1.15041e-05	2.54418e-05
9	Ketone bodies	AcAce	0.653972	0.366102	1.1682	0.151349	0.824911	0.865484	0.707591	1.05861	0.159792	0.954972	0.985926	0.958735	1.01389	0.320513	0.522822	1.05408	0.871935	1.27428	0.586318	0.639115
10	Ketone bodies	Ace	0.9934	0.697165	1.41551	0.970761	0.979277	1.03533	0.873343	1.22735	0.689213	0.954972	1.0084	0.979104	1.03857	0.578125	0.707281	0.705397	0.530553	0.937863	0.0163312	0.0260846
12	Glycolysis related metabolites	Cit	0.849854	0.591245	1.22158	0.37949	0.824911	1.1064	0.930818	1.3151	0.251447	0.954972	1.03111	1.00093	1.06221	0.0432503	0.414482	0.629656	0.490159	0.808852	0.000294338	0.000588676
14	Glycolysis related metabolites	Glc	0.837916	0.584336	1.20154	0.336247	0.824911	0.966333	0.814883	1.14593	0.693752	0.954972	0.961428	0.933731	0.989946	0.00835132	0.234296	1.09812	0.883766	1.36447	0.398227	0.451193
22	Branched-chain amino acids	Ile	0.96968	0.686033	1.3706	0.861559	0.918141	0.941207	0.789747	1.12171	0.498478	0.954972	0.995309	0.966763	1.0247	0.751471	0.823039	1.67545	1.38544	2.02617	1.02632e-07	2.74481e-07
24	Branched-chain amino acids	Val	1.08744	0.774944	1.52595	0.627706	0.824911	0.934748	0.782747	1.11627	0.456119	0.954972	0.995204	0.966236	1.02504	0.749707	0.823039	1.6548	1.35022	2.02809	1.21439e-06	2.90947e-06
25	Apolipoproteins	ApoA1	1.06443	0.748795	1.5131	0.727897	0.841342	1.05608	0.888502	1.25526	0.53596	0.954972	1.03504	1.00483	1.06617	0.0226959	0.298378	0.603056	0.46737	0.778133	0.000100656	0.000210463
27	Apolipoproteins	ApoBApoA1	0.789516	0.554475	1.12419	0.189944	0.824911	1.00463	0.848629	1.18932	0.957184	0.992747	0.997783	0.969114	1.0273	0.88137	0.920843	2.28149	1.87827	2.77126	9.33617e-17	3.75595e-15
29	Fatty acids	FALen	1.03512	0.728719	1.47035	0.847148	0.914761	1.01981	0.857874	1.21231	0.824067	0.954972	0.976727	0.94801	1.00631	0.121955	0.455605	1.39264	1.11651	1.73708	0.00330981	0.00590122
32	Fatty acids	FAw3	0.92759	0.652747	1.31816	0.675032	0.826326	0.971574	0.81622	1.1565	0.745627	0.954972	0.996297	0.967359	1.0261	0.805124	0.861296	1.74809	1.41327	2.16225	2.624e-07	6.70577e-07
33	Fatty acid ratio, relative to total fatty acids	FAw3FA	1.00718	0.706104	1.43664	0.968499	0.979277	0.92497	0.772137	1.10805	0.3973	0.954972	0.971888	0.942776	1.0019	0.0660973	0.433229	1.14348	0.90042	1.45215	0.271473	0.323518
36	Fatty acids	DHA	0.8562	0.59543	1.23117	0.402163	0.824911	0.947458	0.794393	1.13002	0.548267	0.954972	0.996138	0.967281	1.02585	0.796383	0.855925	1.45997	1.17698	1.81099	0.000576603	0.00112389
45	Fatty acid ratio, relative to total fatty acids	SFAFA	1.14879	0.81306	1.62314	0.431567	0.824911	1.00293	0.844179	1.19154	0.973428	0.992747	1.02055	0.991006	1.05098	0.174709	0.455605	0.862649	0.676522	1.09998	0.23346	0.287143
48	Glycerides and phospolipids	DAG	0.898185	0.621808	1.2974	0.567112	0.824911	0.978221	0.822725	1.16311	0.803122	0.954972	0.994655	0.965977	1.02418	0.719543	0.810193	1.44702	1.21818	1.71884	2.58724e-05	5.61382e-05
49	Diacylglycerol / triglycerides ratio	DAGTG	0.970331	0.656823	1.43348	0.87976	0.923949	0.981987	0.816401	1.18116	0.847019	0.954972	0.993297	0.9629	1.02465	0.671454	0.764526	1.10369	0.905315	1.34554	0.329073	0.382257
58	Glycerides and phospolipids	HDLTG	0.825976	0.580547	1.17516	0.28788	0.824911	1.0048	0.847636	1.1911	0.956018	0.992747	0.992856	0.964175	1.02239	0.63167	0.741245	2.03102	1.65694	2.48955	8.97831e-12	3.62283e-11
64	Cholesterol	HDLC	1.14096	0.808553	1.61003	0.452937	0.824911	1.04766	0.882186	1.24418	0.59552	0.954972	1.02768	0.997715	1.05854	0.0705337	0.433229	0.422054	0.327026	0.544695	3.40388e-11	1.24269e-10
65	Cholesterol	HDL2C	1.14961	0.815868	1.61987	0.425524	0.824911	1.03572	0.872569	1.22936	0.688218	0.954972	1.02427	0.994464	1.05497	0.111478	0.455605	0.396399	0.310172	0.506598	1.42746e-13	9.38042e-13
66	Cholesterol	HDL3C	1.11388	0.786062	1.57842	0.544222	0.824911	1.06701	0.897764	1.26815	0.461699	0.954972	1.03212	1.00195	1.06321	0.0367267	0.380794	0.551532	0.427145	0.712143	5.03287e-06	1.1461e-05
71	Lipoprotein particles size	HDLD	1.05976	0.751904	1.49367	0.74027	0.847075	1.03087	0.867706	1.22473	0.729431	0.954972	1.0156	0.985974	1.04612	0.305383	0.522822	0.371779	0.285825	0.483583	1.63028e-13	1.01342e-12
78	Small HDL	SHDLFC	1.28211	0.90741	1.81154	0.158811	0.824911	1.11076	0.934232	1.32063	0.234216	0.954972	1.02602	0.996158	1.05678	0.0882795	0.455605	0.789741	0.627683	0.993641	0.0439633	0.0648178
79	Small HDL	SHDLFC_P	1.3662	0.956943	1.95048	0.0858479	0.824911	1.18283	0.994046	1.40748	0.0583991	0.954972	1.03876	1.00905	1.06934	0.0102033	0.234296	0.584776	0.47697	0.716948	2.46217e-07	6.36291e-07
82	Small HDL	SHDLTG	0.890452	0.629727	1.25912	0.511554	0.824911	1.01346	0.856534	1.19914	0.876208	0.966525	0.995452	0.966855	1.0249	0.759237	0.8237	1.88069	1.55562	2.27369	6.85227e-11	2.28409e-10
83	Small HDL	SHDLTG_P	0.857951	0.602821	1.22106	0.394852	0.824911	0.996376	0.842815	1.17792	0.96609	0.992747	0.990984	0.962663	1.02014	0.540364	0.686651	1.80281	1.51057	2.15159	6.52004e-11	2.24367e-10
84	Medium HDL	MHDLP	1.11439	0.786837	1.57831	0.541898	0.824911	1.05364	0.885961	1.25307	0.554607	0.954972	1.01346	0.983918	1.04388	0.375803	0.569992	0.80416	0.639204	1.01168	0.0627688	0.0902301
85	Medium HDL	MHDLL	1.14443	0.808551	1.61982	0.44661	0.824911	1.05027	0.883469	1.24857	0.578304	0.954972	1.01829	0.988618	1.04886	0.229597	0.473763	0.724533	0.57569	0.911858	0.00602441	0.010114
86	Medium HDL	MHDLC	1.20646	0.850598	1.7112	0.292547	0.824911	1.05144	0.884721	1.24958	0.569023	0.954972	1.02906	0.999063	1.05996	0.0577084	0.433229	0.591697	0.471266	0.742905	6.19672e-06	1.3973e-05
87	Medium HDL	MHDLC_P	1.17058	0.832355	1.64625	0.365309	0.824911	1.01239	0.85461	1.1993	0.88673	0.966525	1.03691	1.00719	1.0675	0.014565	0.239282	0.512442	0.41181	0.637664	2.04973e-09	6.20313e-09
88	Medium HDL	MHDLCE	1.21661	0.858042	1.72503	0.271074	0.824911	1.05041	0.88402	1.24811	0.576217	0.954972	1.02881	0.998836	1.05968	0.0597298	0.433229	0.576997	0.460208	0.723423	1.88029e-06	4.45843e-06
89	Medium HDL	MHDLCE_P	1.17399	0.837311	1.64604	0.352234	0.824911	1.00755	0.850709	1.1933	0.930594	0.986344	1.03226	1.00276	1.06262	0.0318513	0.371552	0.501511	0.403156	0.62386	5.78087e-10	1.82137e-09
90	Medium HDL	MHDLFC	1.14889	0.807506	1.6346	0.440395	0.824911	1.05346	0.885512	1.25327	0.556682	0.954972	1.0286	0.998524	1.05959	0.0625432	0.433229	0.694754	0.553884	0.871452	0.00163201	0.00305173
91	Medium HDL	MHDLFC_P	1.04784	0.744067	1.47564	0.789042	0.889607	1.03029	0.868269	1.22254	0.732482	0.954972	1.03914	1.00912	1.07005	0.0102579	0.234296	0.847296	0.681133	1.05399	0.136796	0.178768
92	Medium HDL	MHDLPL	1.12402	0.796075	1.58706	0.506534	0.824911	1.04933	0.883312	1.24655	0.583714	0.954972	1.01066	0.98134	1.04086	0.480211	0.638938	0.746639	0.594076	0.938381	0.0122326	0.0198134
94	Medium HDL	MHDLTG	0.81033	0.567831	1.15639	0.246395	0.824911	0.982877	0.826978	1.16817	0.844607	0.954972	0.983961	0.955232	1.01356	0.284871	0.520002	2.50698	2.01643	3.11687	1.30942e-16	3.76458e-15
95	Medium HDL	MHDLTG_P	0.780483	0.542906	1.12202	0.180798	0.824911	0.952138	0.802224	1.13007	0.574731	0.954972	0.975257	0.947072	1.00428	0.0940293	0.455605	2.27414	1.88335	2.74602	1.335e-17	7.67626e-16
96	Large HDL	LHDLP	1.10372	0.784827	1.55219	0.57053	0.824911	1.02537	0.863278	1.21791	0.775326	0.954972	1.01652	0.986868	1.04706	0.277995	0.520002	0.368789	0.282224	0.481906	2.70397e-13	1.55478e-12
97	Large HDL	LHDLL	1.11495	0.791976	1.56962	0.532949	0.824911	1.02133	0.85952	1.2136	0.810467	0.954972	1.01904	0.989276	1.0497	0.212363	0.455605	0.359537	0.273872	0.471997	1.74558e-13	1.05654e-12
98	Large HDL	LHDLC	1.13035	0.803131	1.5909	0.482245	0.824911	1.02238	0.860459	1.21478	0.801334	0.954972	1.01898	0.989228	1.04963	0.213618	0.455605	0.345654	0.263566	0.453309	1.59887e-14	1.67154e-13
99	Large HDL	LHDLC_P	1.15173	0.816745	1.62411	0.420469	0.824911	1.03706	0.875899	1.22787	0.672818	0.954972	1.00779	0.979182	1.03723	0.59753	0.719538	0.478519	0.407482	0.56194	2.47901e-19	5.70172e-17
100	Large HDL	LHDLCE	1.13179	0.804506	1.59222	0.477142	0.824911	1.02263	0.860765	1.21494	0.799049	0.954972	1.01835	0.98863	1.04896	0.228865	0.473763	0.34778	0.265447	0.45565	1.82038e-14	1.82038e-13
101	Large HDL	LHDLCE_P	1.1311	0.807726	1.58393	0.473337	0.824911	1.03187	0.872353	1.22055	0.714259	0.954972	1.00166	0.973456	1.03068	0.909463	0.942236	0.486594	0.414644	0.571029	1.11021e-18	1.27674e-16
102	Large HDL	LHDLFC	1.12467	0.797668	1.58572	0.502678	0.824911	1.02156	0.859389	1.21433	0.808905	0.954972	1.02133	0.991445	1.05212	0.163606	0.455605	0.340892	0.25923	0.448279	1.3342e-14	1.46126e-13
103	Large HDL	LHDLFC_P	1.19644	0.831702	1.72113	0.33369	0.824911	1.04663	0.881444	1.24276	0.603053	0.954972	1.02875	0.998763	1.05963	0.0603862	0.433229	0.482208	0.404154	0.575336	5.67899e-16	1.18742e-14
104	Large HDL	LHDLPL	1.10531	0.784598	1.5571	0.566906	0.824911	1.02018	0.858455	1.21238	0.820501	0.954972	1.01937	0.989578	1.05006	0.204899	0.455605	0.380967	0.291483	0.497921	1.60716e-12	8.03582e-12
105	Large HDL	LHDLPL_P	0.914348	0.646247	1.29367	0.613038	0.824911	0.975316	0.821392	1.15809	0.775486	0.954972	0.997845	0.969141	1.0274	0.88481	0.920843	1.95042	1.64604	2.31108	1.19122e-14	1.3699e-13
106	Large HDL	LHDLTG	0.82775	0.580761	1.17978	0.29575	0.824911	0.999789	0.842148	1.18694	0.998079	0.998079	0.99691	0.968128	1.02655	0.835952	0.890134	1.20445	0.954817	1.51935	0.116456	0.156637
107	Large HDL	LHDLTG_P	0.816439	0.569538	1.17037	0.269696	0.824911	0.954953	0.809908	1.12597	0.583427	0.954972	0.984656	0.957398	1.01269	0.280309	0.520002	2.01718	1.72216	2.36275	3.38292e-18	2.59357e-16
108	Very large HDL	XLHDLP	1.06546	0.753163	1.50725	0.720136	0.840768	1.04202	0.877055	1.238	0.639739	0.954972	1.02504	0.995147	1.05582	0.101469	0.455605	0.421758	0.317952	0.559456	2.11012e-09	6.30294e-09
109	Very large HDL	XLHDLL	1.08663	0.768455	1.53654	0.638348	0.824911	1.06201	0.894469	1.26094	0.492182	0.954972	1.03173	1.00172	1.06264	0.0380794	0.380794	0.42892	0.325079	0.565931	2.16115e-09	6.37262e-09
110	Very large HDL	XLHDLC	1.11159	0.786513	1.57102	0.548915	0.824911	1.10759	0.934284	1.31305	0.239176	0.954972	1.04326	1.01314	1.07429	0.00461054	0.1911	0.499745	0.386738	0.645773	1.13564e-07	3.00225e-07
112	Very large HDL	XLHDLCE	1.1151	0.788831	1.57631	0.537327	0.824911	1.12099	0.945687	1.3288	0.188047	0.954972	1.04466	1.01452	1.07568	0.00343731	0.1911	0.524145	0.408414	0.67267	3.87591e-07	9.79625e-07
114	Very large HDL	XLHDLFC	1.09778	0.777043	1.5509	0.596707	0.824911	1.07011	0.901942	1.26962	0.437272	0.954972	1.03785	1.00779	1.0688	0.0132428	0.234296	0.453825	0.344858	0.597222	1.7052e-08	4.90246e-08
115	Very large HDL	XLHDLFC_P	1.16651	0.846834	1.60687	0.345898	0.824911	1.11676	0.949585	1.31336	0.181962	0.954972	1.07279	1.04315	1.10328	8.88952e-07	0.000204459	0.893189	0.714828	1.11605	0.320276	0.373926
116	Very large HDL	XLHDLPL	1.07203	0.758633	1.5149	0.693395	0.826326	1.01911	0.857033	1.21184	0.830375	0.954972	1.02009	0.990267	1.05081	0.188866	0.455605	0.386147	0.289803	0.514521	8.14368e-11	2.63809e-10
119	Very large HDL	XLHDLTG_P	0.799482	0.562722	1.13586	0.211655	0.824911	0.949333	0.804685	1.11998	0.53757	0.954972	0.97597	0.948677	1.00405	0.0927853	0.455605	1.89332	1.60366	2.2353	4.88464e-14	3.74489e-13
123	Small LDL	SLDLC_P	0.926735	0.665088	1.29132	0.653049	0.824911	1.05214	0.877309	1.26181	0.583567	0.954972	1.01013	0.9798	1.0414	0.517009	0.67182	0.892309	0.724942	1.09832	0.282316	0.334704
129	Small LDL	SLDLPL_P	1.12519	0.797841	1.58684	0.501304	0.824911	0.927735	0.768919	1.11935	0.433625	0.954972	0.983714	0.95332	1.01508	0.305166	0.522822	1.00379	0.793078	1.27049	0.974874	0.974874
135	Medium LDL	MLDLC_P	0.916304	0.655837	1.28022	0.60847	0.824911	1.06046	0.8806	1.27705	0.53588	0.954972	1.01311	0.982154	1.04504	0.410677	0.579854	0.970535	0.775963	1.2139	0.793328	0.821916
141	Medium LDL	MLDLPL_P	1.08973	0.765142	1.552	0.633889	0.824911	0.926434	0.765915	1.12059	0.431203	0.954972	0.97984	0.949082	1.0116	0.210742	0.455605	1.14005	0.915743	1.41929	0.240973	0.291704
142	Medium LDL	MLDLTG	0.927932	0.634666	1.35671	0.699544	0.829356	1.02153	0.862244	1.21024	0.805458	0.954972	1.01493	0.985992	1.04472	0.315298	0.522822	0.989089	0.786955	1.24314	0.925064	0.937289
143	Medium LDL	MLDLTG_P	1.03556	0.731785	1.46544	0.843628	0.914761	1.01179	0.85046	1.20373	0.89476	0.966525	1.00788	0.97834	1.03831	0.605043	0.724791	0.801894	0.616771	1.04258	0.0992281	0.135848
150	Large LDL	LLDLFC	0.870817	0.616697	1.22965	0.432036	0.824911	1.0323	0.871349	1.22299	0.713163	0.954972	1.01682	0.987693	1.04681	0.260621	0.50372	0.976379	0.778033	1.22529	0.83654	0.858947
153	Large LDL	LLDLPL_P	1.11504	0.772749	1.60896	0.560541	0.824911	0.895611	0.731003	1.09728	0.287319	0.954972	0.973087	0.941053	1.00621	0.110178	0.455605	1.05596	0.825873	1.35014	0.664117	0.702027
159	IDL	IDLC_P	0.922808	0.669508	1.27194	0.623637	0.824911	0.98712	0.832759	1.17009	0.88122	0.966525	0.987013	0.958713	1.01615	0.378505	0.569992	1.35155	1.01544	1.7989	0.0389196	0.0585066
161	IDL	IDLCE_P	0.897546	0.652639	1.23435	0.506125	0.824911	0.971137	0.81857	1.15214	0.736962	0.954972	0.981778	0.953307	1.0111	0.22065	0.465591	2.52931	1.77899	3.59607	2.36017e-07	6.16863e-07
162	IDL	IDLFC	0.859035	0.609543	1.21065	0.385389	0.824911	1.02566	0.865789	1.21505	0.769491	0.954972	1.01237	0.983367	1.04223	0.40705	0.579854	0.946382	0.754557	1.18697	0.633469	0.674527
163	IDL	IDLFC_P	1.0752	0.751603	1.53811	0.691444	0.826326	1.03749	0.871596	1.23496	0.678848	0.954972	1.0119	0.982293	1.0424	0.434911	0.602587	0.640673	0.547	0.750388	3.3762e-08	9.58673e-08
165	IDL	IDLPL_P	1.13028	0.836633	1.52698	0.424944	0.824911	1.03422	0.874596	1.22297	0.694057	0.954972	1.022	0.992811	1.05205	0.141011	0.455605	0.388617	0.277278	0.544663	4.07128e-08	1.12819e-07
169	Very Small VLDL	XSVLDLL	0.776672	0.544912	1.107	0.162177	0.824911	1.02143	0.862705	1.20936	0.805627	0.954972	0.999715	0.97109	1.02918	0.984637	0.984637	1.69443	1.37949	2.08126	4.99457e-07	1.24864e-06
170	Very Small VLDL	XSVLDLC	0.802199	0.574854	1.11946	0.194871	0.824911	1.01171	0.854623	1.19766	0.89245	0.966525	0.99154	0.963326	1.02058	0.564034	0.697461	1.52967	1.22695	1.90708	0.000158181	0.000324836
172	Very Small VLDL	XSVLDLCE	0.784368	0.558414	1.10175	0.161203	0.824911	1.00901	0.852369	1.19443	0.917036	0.981015	0.991457	0.963182	1.02056	0.56112	0.697461	1.65983	1.34123	2.05412	3.16417e-06	7.35109e-06
173	Very Small VLDL	XSVLDLCE_P	0.957399	0.677769	1.3524	0.804884	0.896765	0.969044	0.815934	1.15089	0.720059	0.954972	0.975094	0.946786	1.00425	0.0933415	0.455605	1.06576	0.838896	1.35397	0.602012	0.652609
174	Very Small VLDL	XSVLDLFC	0.856353	0.62174	1.1795	0.342448	0.824911	1.01581	0.856474	1.20479	0.856995	0.961506	0.99255	0.964295	1.02163	0.611826	0.725668	1.20499	0.95062	1.52742	0.123221	0.163819
177	Very Small VLDL	XSVLDLPL_P	0.945409	0.660326	1.35357	0.759157	0.864387	1.00289	0.839577	1.19797	0.974599	0.992747	1.00757	0.977234	1.03886	0.6286	0.741245	0.78751	0.630572	0.983506	0.0351456	0.0535747
184	Small VLDL	SVLDLCE	0.7373	0.513275	1.0591	0.0990974	0.824911	1.0022	0.845433	1.18804	0.979798	0.992747	0.995378	0.966729	1.02488	0.755862	0.8237	2.18798	1.77979	2.68977	1.06637e-13	7.66456e-13
187	Small VLDL	SVLDLFC_P	0.989589	0.688898	1.42153	0.954836	0.979277	1.03226	0.862868	1.23492	0.728419	0.954972	1.01283	0.98221	1.04441	0.415631	0.582897	0.436524	0.346452	0.550015	2.06377e-12	1.00993e-11
189	Small VLDL	SVLDLPL_P	1.18823	0.824254	1.71293	0.355367	0.824911	1.00482	0.837725	1.20523	0.958709	0.992747	1.00878	0.97778	1.04077	0.582979	0.709446	0.385558	0.29979	0.495862	1.13388e-13	7.90277e-13
195	Medium VLDL	MVLDLC_P	0.74144	0.531745	1.03383	0.0777582	0.824911	0.978914	0.815973	1.17439	0.818537	0.954972	0.99082	0.96059	1.022	0.559669	0.697461	1.12854	0.874267	1.45677	0.353198	0.408218
196	Medium VLDL	MVLDLCE	0.792701	0.55484	1.13253	0.201865	0.824911	1.00927	0.852908	1.19431	0.914402	0.981015	0.99932	0.970632	1.02886	0.963472	0.971924	2.27743	1.87547	2.76554	9.79814e-17	3.75595e-15
197	Medium VLDL	MVLDLCE_P	0.754984	0.54963	1.03706	0.082687	0.824911	0.955237	0.801713	1.13816	0.608443	0.954972	0.984832	0.955665	1.01489	0.319023	0.522822	1.0553	0.826864	1.34684	0.6654	0.702027
201	Medium VLDL	MVLDLPL_P	0.881376	0.587076	1.32321	0.542463	0.824911	0.963709	0.800274	1.16052	0.696628	0.954972	1.00105	0.970608	1.03246	0.946659	0.959923	0.307122	0.210953	0.447132	7.26957e-10	2.25946e-09
231	Extremely large VLDL	XXLVLDLC_P	0.671683	0.467716	0.964598	0.0311465	0.824911	1.01835	0.873197	1.18762	0.816752	0.954972	0.999509	0.971614	1.02821	0.972879	0.977128	1.51704	1.13684	2.0244	0.0046361	0.00801732
233	Extremely large VLDL	XXLVLDLCE_P	0.588291	0.395017	0.876129	0.00903392	0.824911	0.989301	0.843128	1.16082	0.895086	0.966525	0.992075	0.964734	1.02019	0.576789	0.707281	1.22048	0.964997	1.5436	0.0963785	0.132737
237	Extremely large VLDL	XXLVLDLPL_P	1.35582	0.842737	2.18128	0.209574	0.824911	1.14033	0.903326	1.43951	0.269294	0.954972	1.02595	0.987178	1.06625	0.192425	0.455605	0.930903	0.722174	1.19996	0.58044	0.63572
207	Large VLDL	LVLDLC_P
209	Large VLDL	LVLDLCE_P
211	Large VLDL	LVLDLFC_P
213	Large VLDL	LVLDLPL_P
215	Large VLDL	LVLDLTG_P
239	Extremely large VLDL	XXLVLDLTG_P	2.8269	1.00294	7.96796	0.0493509	0.824911	0.895803	0.565245	1.41967	0.639518	0.954972	0.995661	0.913192	1.08558	0.921479	0.944132	0.224834	0.087925	0.574924	0.00183618	0.00337778

## Sheet: Table S7
Mediation analysis: relationship between obesity at 7 years and SMFQ outcome at 11 years mediated by metabolites (sensitivity analysis by male)		SMFQ of over 11 at 11 years of age													SMFQ of over 7 at 11 years of age													SMFQ score at 11 years of age
		natural direct effect				natural indirect effect				total effect	total effect	total effect	total effect		natural direct effect				natural indirect effect				total effect	total effect	total effect	total effect		natural direct effect				natural indirect effect				total effect	total effect	total effect	total effect
Lipoprotein_subclasses	mediator	Odds ratio	CI 95% lower	CI 95% upper	p-value	Odds ratio	CI 95% lower	CI 95% upper	p-value	Odds ratio	CI 95% lower	CI 95% upper	p-value	Proportion Mediated (PM)	Odds ratio	CI 95% lower	CI 95% upper	p-value	Odds ratio	CI 95% lower	CI 95% upper	p-value	Odds ratio	CI 95% lower	CI 95% upper	p-value	Proportion Mediated (PM)	Odds ratio	CI 95% lower	CI 95% upper	p-value	Odds ratio	CI 95% lower	CI 95% upper	p-value	Odds ratio	CI 95% lower	CI 95% upper	p-value	Proportion Mediated (PM)
Aromatic amino acids	Tyr	1.61711	3.65605e-07	4.46493	0.880415	1.05513	0.918842	1.2387	0.474919	1.70626	3.65802e-07	4.68306	0.867505	0.100438	1.54939	0.567394	3.15941	0.322146	1.06883	0.999768	1.18432	0.129682	1.65603	0.602558	3.26654	0.25098	0.13196	1.2248	0.874124	1.62816	0.19604	1.01055	0.982533	1.03745	0.420055	1.23772	0.889544	1.6318	0.171015	0.0492231
Apolipoproteins	ApoB	1.6762	3.68186e-07	4.77935	0.871978	1.01869	0.84072	1.25732	0.851614	1.70752	3.65598e-07	4.70857	0.867512	0.034605	1.72494	0.613925	3.43851	0.213598	0.960848	0.8652	1.06024	0.436703	1.6574	0.602085	3.27114	0.251165	0.0790487	1.22376	0.874103	1.62415	0.196482	1.01144	0.976619	1.05213	0.51172	1.23776	0.889542	1.63078	0.171013	0.053346
Fatty acids	CLA	1.68468	3.61693e-07	4.57058	0.870757	1.01376	0.928379	1.09245	0.723392	1.70786	3.6791e-07	4.73363	0.867316	0.0255285	1.60269	0.586352	3.21986	0.283944	1.03373	0.990793	1.09299	0.169092	1.65674	0.602328	3.26648	0.250851	0.065708	1.22793	0.881403	1.61378	0.187066	1.008	0.995588	1.02524	0.296204	1.23776	0.889577	1.63131	0.170997	0.0373773
Fatty acid ratio, relative to total fatty acids	CLAFA	1.68147	3.68999e-07	4.66284	0.871081	1.01558	0.887779	1.1543	0.807611	1.70768	3.67238e-07	4.72903	0.867501	0.0288976	1.66636	0.59927	3.24632	0.244072	0.994412	0.92026	1.0751	0.879974	1.65705	0.60177	3.26682	0.251162	0.0110954	1.23513	0.880213	1.6238	0.175717	1.00215	0.976948	1.02844	0.858574	1.23778	0.889536	1.63097	0.17102	0.0100517
Small LDL	SLDLTG	1.57425	3.41259e-07	4.50883	0.887377	1.0859	0.965492	1.33087	0.330328	1.70948	3.69038e-07	4.75931	0.867252	0.153693	1.65744	0.599371	3.28414	0.250712	0.999753	0.955599	1.06124	0.991454	1.65703	0.602278	3.26808	0.251146	0.000488844	1.24135	0.892299	1.63764	0.164495	0.997101	0.981599	1.01225	0.686016	1.23775	0.889565	1.63036	0.171031	0.0136131
Medium LDL	MLDLPL	1.94392	3.56192e-07	5.1753	0.835062	0.877025	0.660285	1.22224	0.382895	1.70487	2.71845e-07	4.72597	0.868261	0.245966	1.73935	0.644766	3.39704	0.207647	0.952378	0.874722	1.00889	0.194853	1.65651	0.602428	3.26555	0.251317	0.0966755	1.26794	0.912698	1.68428	0.130148	0.976103	0.944724	0.997855	0.0879454	1.23764	0.889563	1.63151	0.171081	0.113443
Large LDL	LLDLCE_P	1.89334	3.77238e-07	4.99013	0.841962	0.896757	0.770445	1.1115	0.234984	1.69787	3.01481e-07	4.63466	0.869117	0.205846	1.69999	0.619979	3.34621	0.227213	0.974043	0.918958	1.0167	0.329243	1.65586	0.603006	3.26169	0.251302	0.0521494	1.25855	0.903822	1.65824	0.139959	0.983326	0.958763	1.00229	0.140269	1.23756	0.889577	1.63111	0.171104	0.0788883
IDL	IDLCE	1.91371	2.89501e-07	5.31256	0.840277	0.897469	0.70211	1.13848	0.349949	1.71749	2.4866e-07	4.81487	0.86697	0.200007	1.71702	0.634028	3.37271	0.221435	0.965525	0.896051	1.04481	0.356165	1.65783	0.602294	3.26634	0.251103	0.0694014	1.24673	0.887828	1.6462	0.163807	0.992846	0.966246	1.02339	0.612151	1.23781	0.889587	1.63097	0.171079	0.0336514
Very Small VLDL	XSVLDLL	1.73387	3.67665e-07	4.77236	0.863684	0.986044	0.892048	1.0627	0.728576	1.70967	3.67121e-07	4.75318	0.867054	0.0262055	1.653	0.595514	3.28415	0.25289	1.00235	0.968814	1.04355	0.894997	1.65688	0.602342	3.26369	0.251089	0.00465038	1.2298	0.878001	1.61752	0.184698	1.0064	0.994772	1.02702	0.402972	1.23767	0.889598	1.6299	0.171015	0.0299207
Very Small VLDL	XSVLDLPL	2.1108	4.05658e-07	5.59713	0.815488	0.806369	0.634507	1.04171	0.0772873	1.70208	2.80039e-07	4.74845	0.868639	0.404651	1.7519	0.645621	3.42982	0.202908	0.945493	0.862046	1.00986	0.157907	1.65641	0.602662	3.26489	0.251287	0.111065	1.26337	0.90898	1.68193	0.137369	0.979676	0.949795	1.00202	0.130996	1.2377	0.889552	1.63102	0.171068	0.0962846

## Sheet: Table S8
Mediation analysis: relationship between obesity at 7 years and SMFQ outcome at 11 years mediated by metabolites (sensitivity analysis by female)		SMFQ of over 11 at 11 years of age													SMFQ of over 7 at 11 years of age													SMFQ score at 11 years of age
		natural direct effect				natural indirect effect				total effect	total effect	total effect	total effect		natural direct effect				natural indirect effect				total effect	total effect	total effect	total effect		natural direct effect				natural indirect effect				total effect	total effect	total effect	total effect
Lipoprotein_subclasses	mediator	Odds ratio	CI 95% lower	CI 95% upper	p-value	Odds ratio	CI 95% lower	CI 95% upper	p-value	Odds ratio	CI 95% lower	CI 95% upper	p-value	Proportion Mediated (PM)	Odds ratio	CI 95% lower	CI 95% upper	p-value	Odds ratio	CI 95% lower	CI 95% upper	p-value	Odds ratio	CI 95% lower	CI 95% upper	p-value	Proportion Mediated (PM)	Rate ratio	CI 95% lower	CI 95% upper	p-value	Rate ratio	CI 95% lower	CI 95% upper	p-value	Rate ratio	CI 95% lower	CI 95% upper	p-value	Proportion Mediated (PM)
Aromatic amino acids	Tyr	3.31101	0.527585	9.82341	0.623339	0.981556	0.759937	1.1902	0.86278	3.24995	0.555037	9.52804	0.627791	0.0157944	1.35037	0.53743	2.69394	0.4641	0.96073	0.850099	1.07441	0.491169	1.29735	0.512185	2.61002	0.524456	0.153894	1.04335	0.714569	1.40904	0.803087	0.996957	0.960452	1.03726	0.876098	1.04017	0.721301	1.4088	0.8166	0.0773756
Apolipoproteins	ApoB	4.10628	0.622209	12.2625	0.558832	0.791331	0.554842	1.15175	0.196784	3.24943	0.555213	9.53645	0.628283	0.198594	1.29032	0.51668	2.50143	0.53577	1.00536	0.84093	1.23072	0.956843	1.29723	0.51241	2.6079	0.5246	0.020544	1.04281	0.727665	1.41984	0.805695	0.997467	0.936371	1.07489	0.942627	1.04017	0.721209	1.40885	0.816608	0.0643936
Fatty acids	CLA	3.10429	0.528439	9.32931	0.642141	1.04544	0.913763	1.15622	0.438115	3.24534	0.555739	9.54258	0.629136	0.037746	1.24349	0.489732	2.45269	0.594998	1.04319	0.971281	1.12106	0.240144	1.2972	0.512355	2.60616	0.524489	0.16249	1.0243	0.709489	1.38631	0.88771	1.01549	0.991277	1.04202	0.222424	1.04017	0.721536	1.40875	0.816596	0.390399
Fatty acid ratio, relative to total fatty acids	CLAFA	3.33731	0.552182	9.54413	0.618533	0.973529	0.748023	1.29342	0.845673	3.24897	0.555264	9.56152	0.628759	0.0227675	1.23426	0.505918	2.32809	0.596192	1.05109	0.920185	1.23781	0.509418	1.29731	0.512268	2.61011	0.524727	0.191417	1.01976	0.715197	1.39145	0.906474	1.02001	0.971831	1.08024	0.441674	1.04017	0.721244	1.40886	0.816617	0.503135
Small LDL	SLDLTG	3.2925	0.519418	9.56283	0.622651	0.986153	0.857523	1.08619	0.811097	3.24691	0.553842	9.59699	0.627249	0.0118399	1.28962	0.517436	2.49653	0.531039	1.00594	0.947107	1.06482	0.839058	1.29728	0.512267	2.61119	0.524523	0.0227387	1.03811	0.726133	1.39771	0.82429	1.00199	0.979515	1.02075	0.842388	1.04017	0.721281	1.40885	0.816603	0.0503595
Medium LDL	MLDLPL	3.20826	0.480822	9.56628	0.633089	1.01479	0.936645	1.09853	0.693219	3.25572	0.551963	9.58747	0.628281	0.0124404	1.31221	0.519101	2.60138	0.506019	0.988349	0.936033	1.02269	0.571453	1.29693	0.51263	2.59959	0.524527	0.045074	1.04326	0.72279	1.40841	0.803051	0.997031	0.980301	1.00804	0.665043	1.04016	0.721341	1.40886	0.816603	0.0755251
Large LDL	LLDLCE_P	3.21725	0.491505	9.57916	0.632207	1.01381	0.947044	1.10742	0.713476	3.26168	0.552718	9.60571	0.627727	0.0116019	1.29958	0.512903	2.58007	0.52143	0.998053	0.967288	1.02325	0.877575	1.29705	0.512479	2.60073	0.52449	0.00749375	1.0411	0.720557	1.40991	0.81265	0.9991	0.988691	1.00758	0.846607	1.04016	0.721179	1.40894	0.816597	0.022868
IDL	IDLCE	3.43735	0.495466	10.4231	0.612301	0.944813	0.824128	1.1239	0.471783	3.24765	0.557104	9.56208	0.628121	0.0481927	1.31917	0.524932	2.62703	0.500685	0.983337	0.890861	1.12301	0.769257	1.29718	0.512668	2.6099	0.524514	0.06458	1.05109	0.719027	1.42224	0.770715	0.989606	0.9594	1.03075	0.566665	1.04017	0.721257	1.40885	0.816615	0.265305
Very Small VLDL	XSVLDLL	3.55038	0.540829	10.6721	0.603799	0.917855	0.78419	1.03929	0.23446	3.25873	0.553285	9.59633	0.627944	0.0725578	1.29059	0.507221	2.58365	0.537251	1.00512	0.921728	1.09714	0.904384	1.2972	0.512305	2.60981	0.524487	0.019617	1.04408	0.727284	1.40974	0.801076	0.996263	0.965991	1.02682	0.797903	1.04017	0.721191	1.40893	0.816593	0.0950476
Very Small VLDL	XSVLDLPL	3.19992	0.489985	9.578	0.634139	1.0167	0.909524	1.13128	0.759249	3.25337	0.555794	9.53754	0.628432	0.0140424	1.29824	0.51969	2.57865	0.522466	0.999206	0.951115	1.05339	0.974714	1.29721	0.512741	2.60426	0.524424	0.0030509	1.04227	0.721503	1.40549	0.807631	0.997986	0.978431	1.01582	0.822933	1.04017	0.721264	1.40891	0.816598	0.0511925

## Sheet: Table S9
Epigenome Wide Association Study - Linear mixed effect regression. Outcome: BMI. The model is adjusted for sex, age of mother at birth, mother's highest education qualification, birth weight from notifications or clinical records, household social class mother’s pre-pregnancy BMI, CD4T, Bcell, CD8T, Gran, Mono, NK as fixed effect and chip and position bead array as random effect. Only association…
number	CpGs	Estimate	Std..Error	t_score	p_value	FDR	chr	UCSC_RefGene_Name	UCSC_RefGene_Group	pos
1	cg07462932	0.0232479	0.00426226	5.45438	6.3665e-08	0.0157992	chr7	SEPT7;SEPT7	TSS200;TSS200	35840534
2	cg16332631	-0.0225906	0.0042293	-5.34145	1.17087e-07	0.0157992	chr11	RPS6KA4;RPS6KA4	TSS1500;TSS1500	64126102
3	cg26271891	0.0268473	0.00504577	5.32075	1.30767e-07	0.0157992	chr2	ZNF385B;MIR1258	TSS200;TSS1500	180726249
4	cg26224499	0.0151472	0.00285772	5.30044	1.45685e-07	0.0157992	chr19	TIMM44	TSS200	8008578
5	cg25627403	0.0239907	0.00481962	4.97771	7.72184e-07	0.0669936	chr19	HNRNPUL1;HNRNPUL1	TSS1500;5'UTR	41769009
6	cg26120617	0.0233254	0.00482134	4.83795	1.54511e-06	0.109233	chr12	NCAPD2;MRPL51	TSS200;TSS1500	6603256
7	cg15592690	0.0207859	0.00434191	4.78727	1.97843e-06	0.109233	chr18	IMPA2	TSS200	11981389
8	cg04719491	0.0260154	0.00543851	4.78356	2.01447e-06	0.109233	chr8	HAS2;HAS2AS	TSS1500;Body	122654045
9	cg21845817	0.0150512	0.00320336	4.69858	3.03276e-06	0.137809	chr2	FAHD2A;FAHD2A	5'UTR;1stExon	96068451
10	cg21088514	0.0273683	0.00583689	4.68886	3.17683e-06	0.137809	chr21	KCNE1	TSS1500	35884376
11	cg04068910	0.0165586	0.00356671	4.64253	3.95828e-06	0.150573	chr10	CHUK	TSS200	101989347
12	cg27110132	0.0282596	0.00610129	4.63174	4.1653e-06	0.150573	chr16	BTBD12	TSS200	3661765
13	cg19317211	0.0272033	0.00590517	4.6067	4.68624e-06	0.156374	chr20			2801711
14	cg23727674	0.0408113	0.00907559	4.49682	7.80752e-06	0.209365	chr2	ACVR2A	Body	148602993
15	cg05607461	0.0207176	0.00461112	4.49296	7.94717e-06	0.209365	chr2	GLS	TSS200	191745416
16	cg16540036	-0.0324265	0.00723757	-4.4803	8.42266e-06	0.209365	chr5	TMCO6	TSS200	140018942
17	cg26116950	0.0347356	0.00775358	4.47994	8.43631e-06	0.209365	chr12	PDZRN4	TSS1500	41582017
18	cg12897947	0.041242	0.0092191	4.47354	8.6875e-06	0.209365	chr17	TMC6;TMC6	5'UTR;TSS1500	76125152
19	cg09554443	-0.0242125	0.00548178	-4.4169	1.12416e-05	0.218729	chr1	CD247;CD247;CD247;CD247	1stExon;5'UTR;1stExon;5'UTR	167487762
20	cg16866470	0.0144625	0.00327458	4.4166	1.12566e-05	0.218729	chr3	HACL1;BTD	TSS1500;Body	15643530
21	cg11569979	0.0242497	0.00549632	4.41199	1.1494e-05	0.218729	chr6	EPHA7	Body	94127222
22	cg16251205	0.0295376	0.00672369	4.39306	1.25186e-05	0.218729	chr7	DPP6	Body	153586592
23	cg16881960	0.0273906	0.00625109	4.38173	1.31736e-05	0.218729	chr17			17338842
24	cg11766468	0.0304017	0.00694365	4.37835	1.33752e-05	0.218729	chr19	EVI5L;EVI5L	Body;Body	7923041
25	cg02982690	0.0273368	0.00625381	4.37122	1.38101e-05	0.218729	chr8	BHLHE22;BHLHE22	1stExon;5'UTR	65492846
26	cg03380645	0.0251496	0.00577324	4.35623	1.47687e-05	0.218729	chr2	SFTPB;SFTPB	Body;Body	85895048
27	cg18770816	0.0222693	0.00511215	4.35616	1.47732e-05	0.218729	chr3	LZTFL1	TSS200	45883693
28	cg14049380	0.0159043	0.0036527	4.35413	1.49079e-05	0.218729	chr3	NEK4	TSS200	52805078
29	cg13916835	0.023034	0.00529016	4.35412	1.49086e-05	0.218729	chr17	SMG6;SMG6	Body;Body	2078431
30	cg04257169	0.0184473	0.00424193	4.34881	1.52666e-05	0.218729	chr10	ZNF518A	5'UTR	97890049
31	cg24332743	0.0215443	0.00496756	4.33699	1.60922e-05	0.218729	chr10	LOC143188	TSS200	114610614
32	cg26178163	0.0225778	0.00520659	4.3364	1.61352e-05	0.218729	chr5	EFNA5	Body	106805150
33	cg27444062	-0.0180958	0.00418661	-4.32229	1.71796e-05	0.22583	chr11	SPA17	Body	124546202
34	cg01975495	0.0248714	0.00576834	4.31171	1.80053e-05	0.227958	chr7	SERPINE1;SERPINE1	Body;Body	100779017
35	cg20273122	0.0279149	0.00648144	4.3069	1.83925e-05	0.227958	chr11	IGHMBP2;MRPL21;MRPL21	TSS200;TSS200;TSS200	68671309
36	cg04533248	0.0253122	0.00591435	4.27978	2.07315e-05	0.241352	chr17	BCAS3;BCAS3;BCAS3;BCAS3	5'UTR;5'UTR;1stExon;1stExon	58755185
37	cg01391346	0.0265974	0.00622406	4.27332	2.13298e-05	0.241352	chr6	SFRS18;SFRS18	TSS200;TSS200	99873300
38	cg20707630	0.0455308	0.0106627	4.2701	2.16338e-05	0.241352	chr15			25018449
39	cg07713066	0.0169129	0.00396141	4.26942	2.16986e-05	0.241352	chr2	GMPPA;GMPPA	TSS200;TSS200	220363586
40	cg12461368	0.0410517	0.00964768	4.25509	2.31062e-05	0.246274	chr18	BCL2;BCL2	TSS200;TSS200	60986654
41	cg02196256	0.0371223	0.00876267	4.23641	2.50717e-05	0.246274	chr7			148321082
42	cg16419342	0.0256277	0.00605128	4.23509	2.52168e-05	0.246274	chr11	KCNQ1;KCNQ1	Body;Body	2821200
43	cg08064292	0.0432646	0.0102166	4.23472	2.52571e-05	0.246274	chr15			98196234
44	cg14659771	0.033471	0.00791417	4.22925	2.58672e-05	0.246274	chr2			231917362
45	cg03038262	0.0158033	0.00374103	4.22431	2.6429e-05	0.246274	chr11	IFITM1	3'UTR	315262
46	cg14413262	0.0218646	0.00519205	4.21116	2.79842e-05	0.246274	chr1	SLC45A1	TSS1500	8384046
47	cg08117110	0.0236752	0.00562782	4.20681	2.85169e-05	0.246274	chr15	STARD5	3'UTR	81605232
48	cg17606491	0.0207156	0.00492753	4.20404	2.88613e-05	0.246274	chr10	CHST15	TSS200	125806390
49	cg10949753	-0.0486644	0.0115815	-4.20191	2.91295e-05	0.246274	chr17	ITGB4;ITGB4;ITGB4	Body;Body;Body	73726372
50	cg16717267	0.023683	0.00564324	4.19669	2.97947e-05	0.246274	chr16	SNX20;SNX20;SNX20	Body;Body;Body	50711285
51	cg08023209	0.0284959	0.00679479	4.19379	3.01718e-05	0.246274	chr11			102326136
52	cg04757002	0.0315053	0.00751546	4.19206	3.03975e-05	0.246274	chr2	SDC1;SDC1;SDC1	5'UTR;5'UTR;1stExon	20424804
53	cg01247788	0.0379428	0.00906988	4.18338	3.15593e-05	0.246274	chr10	LHPP;LHPP	Body;Body	126281564
54	cg12414862	0.0312623	0.00747715	4.18104	3.18793e-05	0.246274	chr12	MLXIP	Body	122614630
55	cg05160935	0.0302288	0.00725019	4.16938	3.35222e-05	0.246274	chr8	MED30	TSS1500	118532754
56	cg26482745	-0.0195767	0.00470148	-4.16394	3.43156e-05	0.246274	chr20	DEFB127	TSS1500	137860
57	cg02622074	0.0278776	0.00669608	4.16328	3.44132e-05	0.246274	chr6	TFAP2A;TFAP2A;TFAP2A;TFAP2A	Body;5'UTR;1stExon;Body	10412225
58	cg21149548	0.0145898	0.00350871	4.15816	3.51785e-05	0.246274	chr2	UXS1	TSS200	106810991
59	cg03985874	0.037467	0.00901934	4.15407	3.58017e-05	0.246274	chr2	STK25	Body	242438731
60	cg25518365	0.026365	0.00634864	4.15286	3.59873e-05	0.246274	chr11	C11orf94	TSS200	45928898
61	cg12204362	0.0128297	0.00309057	4.15123	3.62402e-05	0.246274	chr12	TMPO;TMPO;TMPO;LOC100128191	Body;Body;Body;TSS200	98910117
62	cg15835664	0.024659	0.00595634	4.13995	3.80329e-05	0.246274	chr1			62787266
63	cg15397568	0.0161455	0.00390413	4.1355	3.87635e-05	0.246274	chr19	ZNF836	5'UTR	52674562
64	cg25858232	0.0276062	0.0066796	4.13291	3.91938e-05	0.246274	chr7	PTPRN2;PTPRN2;PTPRN2	Body;Body;Body	157691684
65	cg07758574	0.0203503	0.00492531	4.13179	3.93825e-05	0.246274	chr3	C3orf62;C3orf62	1stExon;5'UTR	49314370
66	cg04467063	0.0249064	0.00603382	4.12781	4.0058e-05	0.246274	chr16			10480253
67	cg08180525	0.0295013	0.00714768	4.12739	4.01283e-05	0.246274	chr14	DEGS2	TSS1500	100626998
68	cg18406718	0.0295502	0.00716149	4.12627	4.03219e-05	0.246274	chr4	PPP3CA;PPP3CA;PPP3CA	TSS1500;TSS1500;TSS1500	102269374
69	cg14098532	0.0327538	0.00794062	4.12485	4.05665e-05	0.246274	chr3	TAGLN3;TAGLN3;TAGLN3;TAGLN3;TAGLN3	TSS200;1stExon;5'UTR;1stExon;5'UTR	111717874
70	cg22708087	0.0307638	0.00746319	4.12207	4.10502e-05	0.246274	chr13	FRY	Body	32780062
71	cg02613034	0.0245479	0.00595665	4.12109	4.12215e-05	0.246274	chr3			43775598
72	cg09940188	0.0508246	0.0123338	4.12075	4.12809e-05	0.246274	chr17	SMYD4	Body	1686671
73	cg18817529	0.0259874	0.0063079	4.11983	4.14437e-05	0.246274	chr8			101736708
74	cg15439725	-0.0321037	0.00781021	-4.11048	4.31246e-05	0.248602	chr4			299311
75	cg00437985	0.026679	0.00649062	4.1104	4.31396e-05	0.248602	chr16	CRYM	5'UTR	21295255
76	cg19163194	0.018695	0.00455072	4.10814	4.35548e-05	0.248602	chr17	CACNG4	TSS1500	64960668
77	cg03159676	0.0226428	0.00552295	4.09977	4.51316e-05	0.251551	chr16			85600536
78	cg07810156	0.0250487	0.0061136	4.09721	4.56241e-05	0.251551	chr1	PDZK1IP1;PDZK1IP1	5'UTR;1stExon	47655682
79	cg20240736	0.0313296	0.00765931	4.0904	4.69587e-05	0.251551	chr19	SAFB2	Body	5597285
80	cg13155001	-0.0165107	0.00404031	-4.08648	4.77437e-05	0.251551	chr4	PRDM5;PRDM5	1stExon;5'UTR	121843785
81	ch.11.1222938R	0.0322625	0.00789809	4.08485	4.80737e-05	0.251551	chr11	SLC3A2;SLC3A2;SLC3A2;SLC3A2;SLC3A2;SLC3A2	Body;Body;Body;Body;Body;Body	62653851
82	cg19662667	0.0313434	0.00767353	4.08462	4.81206e-05	0.251551	chr20	IDH3B;IDH3B;IDH3B	TSS200;TSS200;TSS200	2644935
83	cg22028075	0.0281111	0.00688228	4.08457	4.81307e-05	0.251551	chr4			6564820
84	cg05055930	0.0441778	0.0108281	4.07993	4.90834e-05	0.253477	chr7	ZC3HC1	TSS1500	129692001
85	cg15819739	0.0354377	0.00871106	4.06813	5.15874e-05	0.262179	chr6	KIFC1	Body	33362603
86	cg11306587	0.0132659	0.00326578	4.0621	5.29145e-05	0.262179	chr16	NDRG4;NDRG4;NDRG4	TSS1500;5'UTR;TSS1500	58497714
87	cg10246268	-0.031082	0.00765224	-4.06181	5.29781e-05	0.262179	chr16			86254105
88	cg03978375	0.0176456	0.00434528	4.06088	5.31861e-05	0.262179	chr16	IRF8	TSS200	85932668
89	cg27297123	0.025008	0.00616769	4.05467	5.45925e-05	0.266088	chr10			103330038
90	cg15643703	0.0237088	0.00585131	4.05187	5.52381e-05	0.266243	chr21			46722806
91	cg03790022	0.0319073	0.00789531	4.04129	5.77425e-05	0.275256	chr7	FOXK1	Body	4797831
92	cg25580825	0.0211759	0.00524661	4.03612	5.9007e-05	0.276201	chr19	COL5A3	Body	10116808
93	cg27569488	0.0120022	0.0029743	4.03528	5.92142e-05	0.276201	chr19	C19orf61	TSS200	44259196
94	cg03780561	0.0229367	0.00569147	4.03001	6.0532e-05	0.279344	chr16	GPRC5B	TSS1500	19897093
95	cg05118482	0.0149726	0.00372225	4.02246	6.24704e-05	0.279882	chr16	SCNN1G	TSS1500	23193822
96	cg18360111	0.0247686	0.00616028	4.0207	6.2932e-05	0.279882	chr11	PRR5L	5'UTR	36340262
97	cg26135975	0.0223499	0.00555994	4.01981	6.31646e-05	0.279882	chr17			10635580
98	cg04819337	0.0244094	0.00607265	4.01957	6.32294e-05	0.279882	chr21	HSF2BP	Body	44982367
99	cg02587988	0.0210993	0.00525433	4.0156	6.42841e-05	0.281677	chr15	RASGRF1;RASGRF1;RASGRF1	Body;Body;5'UTR	79296446
100	cg02740969	0.0139101	0.0034931	3.98216	7.38529e-05	0.317766	chr7	TBXAS1;TBXAS1;HIPK2;HIPK2	TSS200;TSS200;TSS1500;TSS1500	139477893
101	cg05495155	0.0179644	0.00451419	3.97953	7.46589e-05	0.317766	chr19	CBLC;CBLC	3'UTR;3'UTR	45303864
102	cg11827837	0.0161839	0.00406697	3.97934	7.47179e-05	0.317766	chr2			71114932
103	cg26105280	0.013904	0.00349906	3.97365	7.64943e-05	0.320423	chr1	EXOSC10;EXOSC10;EXOSC10;EXOSC10	5'UTR;1stExon;1stExon;5'UTR	11159908
104	cg20119532	-0.0276312	0.00695678	-3.97184	7.70687e-05	0.320423	chr20	C20orf54	TSS1500	749581
105	cg24294989	0.0156072	0.003931	3.9703	7.75588e-05	0.320423	chr1	CAMTA1	Body	7740715
106	cg09905475	0.0113673	0.00287076	3.95968	8.10281e-05	0.331599	chr22	KREMEN1;KREMEN1	Body;Body	29469461
107	cg02766594	0.0169346	0.00428314	3.95379	8.3014e-05	0.336551	chr14	METTL3	TSS200	21979654
108	cg19513004	0.0221771	0.0056126	3.95131	8.38622e-05	0.336841	chr6	HMGA1;HMGA1;HMGA1;HMGA1;HMGA1;HMGA1;HMGA1	5'UTR;1stExon;5'UTR;5'UTR;5'UTR;5'UTR;5'UTR	34206683
109	cg04113436	0.0163891	0.00415943	3.94022	8.77675e-05	0.349293	chr17			41395193
110	cg24517252	0.0214736	0.00546765	3.92739	9.24957e-05	0.357281	chr1	PGBD2;PGBD2	5'UTR;5'UTR	249200781
111	cg11599526	0.0232686	0.00592753	3.92551	9.32108e-05	0.357281	chr5	TNIP1	5'UTR	150449509
112	cg01294253	0.0153488	0.00391112	3.92441	9.36299e-05	0.357281	chr9	BRD3	Body	136912663
113	cg22109675	-0.0261498	0.00666418	-3.92393	9.38113e-05	0.357281	chr1			1297567
114	cg01312762	0.0144846	0.00369154	3.92372	9.38927e-05	0.357281	chr22	CCDC134	3'UTR	42222192
115	cg02465374	0.0131379	0.0033524	3.91896	9.5734e-05	0.361119	chr6	LOC441177;C6orf176;C6orf176	Body;TSS200;TSS200	166401700
116	cg08628269	-0.0439681	0.0112347	-3.9136	9.78501e-05	0.36592	chr8			116073508
117	cg18862481	0.0150565	0.00385259	3.90815	0.000100044	0.370925	chr3	TRH;TRH	5'UTR;1stExon	129693370
118	cg19814309	0.0111926	0.00287221	3.89687	0.000104735	0.38503	chr19	BRUNOL5	Body	3275998
119	cg08238265	0.0332673	0.00854458	3.89338	0.00010623	0.387242	chr14	SYNE2;SYNE2;SYNE2;SYNE2;SYNE2	1stExon;Body;5'UTR;Body;Body	64682912
120	cg26114324	0.0206995	0.00532985	3.8837	0.000110478	0.396714	chr1	ARTN;ARTN;ARTN;ARTN;ARTN	1stExon;Body;Body;Body;Body	44401857
121	cg25224090	0.0293929	0.00756905	3.8833	0.000110657	0.396714	chr7	SRRT;SRRT;SRRT;SRRT	3'UTR;3'UTR;3'UTR;3'UTR	100486248
122	cg21531389	0.0152254	0.00392465	3.87943	0.000112399	0.397044	chr22	CRYBB1	Body	27006498
123	cg03741653	0.0291635	0.00752075	3.87774	0.000113172	0.397044	chr8	BMP1;BMP1;BMP1	Body;Body;Body	22033396
124	cg11692021	0.0186134	0.00480093	3.87703	0.000113495	0.397044	chr12	GNB3;GNB3	1stExon;5'UTR	6949472
125	cg18176395	0.028956	0.00747418	3.87414	0.00011483	0.398501	chr1	PRDM16;PRDM16	Body;Body	3045166
126	cg02362292	0.0140197	0.00362591	3.86655	0.0001184	0.402369	chr11	DAGLA	Body	61489419
127	cg10172801	0.0128643	0.00332713	3.8665	0.000118425	0.402369	chr7	POT1;POT1;POT1;POT1;POT1	TSS200;TSS200;TSS200;TSS200;TSS200	124570059
128	cg01755369	0.0210342	0.00544119	3.86574	0.000118789	0.402369	chr19	ILF3;ILF3;ILF3;ILF3;LOC147727;ILF3	TSS1500;TSS1500;TSS1500;TSS1500;TSS200;TSS1500	10764728
129	cg21164877	0.0235597	0.00609733	3.86393	0.000119655	0.402369	chr11	CAPN5	Body	76824254
130	cg13863701	0.0214223	0.0055492	3.86043	0.000121355	0.403314	chr9	DMRT2;DMRT2;DMRT2	Body;Body;Body	1054346
131	cg07472943	0.0638814	0.0165602	3.85752	0.000122782	0.403314	chr19	SHC2	Body	437061
132	cg18146389	0.0273291	0.0070874	3.85602	0.000123529	0.403314	chr17	MGAT5B;MGAT5B	Body;Body	74913760
133	cg23054189	0.013582	0.00352273	3.85553	0.00012377	0.403314	chr1	TRIM58	1stExon	248020692
134	cg01909705	0.0207081	0.00537528	3.85247	0.000125301	0.403314	chr12	CD9	Body	6337308
135	cg15069551	-0.0201012	0.00521831	-3.85205	0.000125515	0.403314	chr20	LOC284798;LOC284798;LOC284798	TSS200;Body;Body	25128695
136	cg22117107	0.0189895	0.00493299	3.8495	0.000126805	0.404465	chr15			45993392
137	cg06298666	0.0239245	0.00622316	3.84442	0.000129415	0.405635	chr10	PKD2L1	Body	102050107
138	cg11774413	0.0109725	0.00285459	3.84383	0.000129726	0.405635	chr4	CLOCK	5'UTR	56412743
139	cg18806997	0.0249449	0.00649042	3.84334	0.000129977	0.405635	chr1	SNORD46;RPS8;SNORD38A	TSS200;Body;TSS1500	45242078
140	cg23044178	0.0330519	0.00860591	3.8406	0.000131414	0.407188	chr11	MICAL2	5'UTR	12136405
141	cg23405575	0.0137023	0.0035732	3.83473	0.000134538	0.413913	chr3	SLC6A1	TSS200	11034281
142	cg06305175	0.0163434	0.00426741	3.82982	0.000137206	0.417119	chr2	AGFG1;AGFG1;AGFG1;AGFG1	1stExon;1stExon;1stExon;1stExon	228337254
143	cg20752878	0.0217189	0.00567983	3.82386	0.000140513	0.417119	chr17	ASGR1	Body	7080538
144	cg16545499	0.0222929	0.00583144	3.82288	0.000141062	0.417119	chr17	PSMB3;PSMB3	5'UTR;1stExon	36909051
145	cg10698928	0.0245315	0.00641765	3.8225	0.000141278	0.417119	chr8	MIR124-2	TSS1500	65290320
146	cg08539991	0.0156931	0.00410592	3.82208	0.000141519	0.417119	chr19	ZBTB32;ZBTB32	5'UTR;1stExon	36203832
147	cg17886959	0.0223562	0.00585138	3.82066	0.000142318	0.417119	chr16	MT2A	TSS1500	56642024
148	cg08629043	0.0138484	0.0036266	3.81857	0.000143514	0.417119	chr2	HDAC4	Body	240196078
149	cg07147033	0.0316407	0.00828826	3.81754	0.000144104	0.417119	chr1	MIB2;MIB2;MIB2;MIB2;MIB2	TSS1500;TSS1500;TSS1500;TSS1500;TSS1500	1549615
150	cg11978873	0.0565435	0.0148124	3.81731	0.000144234	0.417119	chr1	H3F3A;LOC440926	5'UTR;Body	226251224
151	cg12207922	0.0179307	0.00470546	3.8106	0.000148139	0.424725	chr5	GFM2;GFM2;NSA2;GFM2	TSS200;TSS200;TSS200;TSS200	74063060
152	cg01139031	0.0240747	0.00632049	3.809	0.000149089	0.424725	chr7	TMED4	TSS1500	44622423
153	cg25714115	-0.029222	0.00767424	-3.8078	0.000149802	0.424725	chr7	GTF2IRD1;GTF2IRD1	5'UTR;5'UTR	73895061
154	cg27540841	0.0108871	0.00286316	3.80247	0.000153011	0.431006	chr16	SOCS1	TSS200	11350112
155	cg20148994	0.024187	0.00637072	3.79659	0.000156622	0.435685	chr7	MEST	TSS1500	130125585
156	cg22048948	0.0245184	0.00645816	3.7965	0.00015668	0.435685	chr2	C2orf64;UNC50	TSS1500;5'UTR	99225318
157	cg05679093	0.0354382	0.00935135	3.78963	0.000161005	0.439672	chr2	MRPL35;MRPL35	TSS200;TSS200	86426460
158	cg09156140	0.0212115	0.00559738	3.78954	0.000161064	0.439672	chr5	C5orf34	TSS200	43515218
159	cg07303923	0.0237254	0.00626099	3.78939	0.000161155	0.439672	chr6	TMEM217;TMEM217	5'UTR;5'UTR	37223149
160	cg27329533	0.0159503	0.00421156	3.78727	0.000162519	0.440622	chr16	ACSF3;ACSF3;ACSF3;ACSF3	Body;5'UTR;5'UTR;1stExon	89160400
161	cg00154549	0.0168116	0.00444218	3.78454	0.000164279	0.441822	chr16	ZNF778	TSS200	89284064
162	cg11113760	0.0238483	0.0063047	3.78262	0.000165531	0.441822	chr2	ZNF385B;MIR1258	TSS200;TSS1500	180726247
163	cg16883726	0.0208555	0.00551578	3.78105	0.000166562	0.441822	chr8			50729333
164	cg26615224	0.0368441	0.00974886	3.77933	0.000167704	0.441822	chr19	TCF3;TCF3	Body;Body	1621124
165	cg05419854	0.0263344	0.00697113	3.77763	0.000168829	0.441822	chr17			19398395
166	cg00341204	0.0151137	0.00400453	3.77415	0.00017117	0.441822	chr19	RGL3;RGL3	Body;Body	11520483
167	cg04218270	0.0104328	0.00276472	3.77355	0.000171572	0.441822	chr20	ASXL1;ASXL1;ASXL1;ASXL1	1stExon;5'UTR;5'UTR;1stExon	30946267
168	cg12570942	0.0261115	0.00692336	3.77151	0.000172961	0.441822	chr2	DTYMK;DTYMK;DTYMK;DTYMK;DTYMK	5'UTR;5'UTR;1stExon;Body;1stExon	242626270
169	cg17027260	0.0346801	0.00919584	3.77128	0.000173114	0.441822	chr2	SH3RF3	Body	109892050
170	cg12440549	0.0207798	0.0055111	3.77054	0.000173625	0.441822	chr13	CDX2	Body	28541477
171	cg17833902	0.0236426	0.00627308	3.7689	0.000174752	0.441822	chr1	GLIS1	5'UTR	54143168
172	cg24742520	0.0227409	0.00603582	3.76766	0.000175608	0.441822	chr1	UBR4	Body	19506481
173	cg01707127	0.0205621	0.00545877	3.7668	0.000176202	0.441822	chr16	LMF1	Body	947051
174	cg18406934	0.0199091	0.00529288	3.76148	0.00017993	0.445683	chr8	LOXL2	Body	23183238
175	cg26970841	0.01653	0.00439942	3.75732	0.000182899	0.445683	chr16	IRF8	TSS200	85932666
176	cg20461998	0.0286802	0.00764192	3.75301	0.000186025	0.445683	chr18	IER3IP1	TSS200	44702839
177	cg10103623	0.0210194	0.00560113	3.7527	0.000186253	0.445683	chr2			3486303
178	cg23954819	0.0120378	0.0032084	3.75195	0.000186803	0.445683	chr12	BRI3BP	TSS200	125478098
179	cg15698171	0.0219598	0.00585761	3.74894	0.000189021	0.445683	chr20	MYT1	TSS1500	62795464
180	cg19016062	0.0232841	0.00621118	3.74875	0.000189166	0.445683	chr10	ANKRD16	3'UTR	5904561
181	cg17517390	-0.0258005	0.00688256	-3.74868	0.000189213	0.445683	chr17	AATK;MIR1250	Body;TSS1500	79108224
182	cg25696974	-0.0314968	0.00840335	-3.74812	0.000189634	0.445683	chr6	SYNGAP1	Body	33396405
183	cg01522721	0.0110827	0.00295722	3.74769	0.000189955	0.445683	chr19	MIR1181;CDC37	TSS1500;TSS1500	10514734
184	cg06887170	0.0217129	0.00579378	3.74762	0.000190003	0.445683	chr14	IFI27L2	TSS200	94596104
185	cg21458932	0.0199164	0.00531508	3.74715	0.000190359	0.445683	chr17	SERPINF2;SERPINF2;SERPINF2	3'UTR;3'UTR;3'UTR	1658296
186	cg17617953	0.0280356	0.00748391	3.74612	0.000191127	0.445683	chr6	RFPL4B	Body	112671050
187	cg25235205	0.0199408	0.00532496	3.74479	0.000192126	0.445683	chr7			98970792
188	cg25553841	0.0225882	0.00603556	3.74253	0.000193837	0.447261	chr5	RNU5E;RNU5D;CKMT2;CKMT2;CKMT2	Body;Body;Body;Body;Body	80550291
189	cg04583842	0.031205	0.0083479	3.73807	0.000197248	0.450664	chr16	BANP;BANP	Body;Body	88103117
190	cg04010582	0.0276568	0.00739903	3.73789	0.000197389	0.450664	chr17	RAB11FIP4	Body	29826080
191	cg11787839	0.0244346	0.00654313	3.73439	0.000200114	0.454492	chr3	LMLN;IQCG;LMLN;LMLN;LMLN	Body;TSS1500;Body;Body;Body	197687728
192	cg01203828	0.0272941	0.00731455	3.73149	0.000202398	0.454589	chr11	MACROD1	Body	63779602
193	cg26982892	0.0199521	0.00534968	3.72959	0.000203902	0.454589	chr7			112150091
194	cg08753222	0.0149133	0.00399904	3.72922	0.000204201	0.454589	chr11	INPPL1	TSS1500	71934705
195	cg04894619	0.0202346	0.00542882	3.72725	0.000205772	0.454589	chr3	PEX5L	TSS200	179754615
196	cg18329753	0.0279546	0.00750246	3.72606	0.000206735	0.454589	chr19			33727145
197	cg20763234	0.0273148	0.00733236	3.72524	0.000207392	0.454589	chr8	ARHGEF10	Body	1854608
198	cg24419436	0.0238589	0.00640487	3.72512	0.000207492	0.454589	chr19	UBXN6;UBXN6	Body;Body	4446031
199	cg22783178	0.0134801	0.00362353	3.72016	0.000211548	0.459092	chr19	ZNF114	TSS200	48774586
200	cg27205928	0.0429936	0.0115574	3.72002	0.000211664	0.459092	chr7	C7orf50;C7orf50;C7orf50;MIR339	Body;Body;Body;Body	1062652
201	cg18906596	0.0224371	0.0060388	3.71548	0.000215436	0.464949	chr17	ANKFY1;ANKFY1	Body;Body	4151473
202	cg02293766	0.0221696	0.00597009	3.71345	0.000217149	0.466326	chr19	GMIP	Body	19742514
203	cg16006626	0.0188275	0.00507221	3.71189	0.000218476	0.466476	chr11	TPCN2	Body	68849960
204	cg18405719	-0.0249167	0.00671743	-3.70926	0.000220722	0.466476	chr3			153242
205	cg16118491	0.0336283	0.00906926	3.70794	0.000221852	0.466476	chr8	TRAPPC9;TRAPPC9	Body;Body	141046707
206	cg07640648	0.0172774	0.00466098	3.70681	0.000222829	0.466476	chr19	DLL3;DLL3	Body;Body	39993697
207	cg19045313	0.0383944	0.0103673	3.70343	0.00022578	0.466476	chr10			93804999
208	cg04080270	0.0197629	0.00533801	3.7023	0.000226772	0.466476	chr1	RAB3B	TSS1500	52456551
209	cg25326998	-0.036303	0.00980682	-3.70182	0.000227196	0.466476	chr17	SLC25A19;SLC25A19;SLC25A19	TSS1500;TSS1500;TSS1500	73286282
210	cg00661018	0.0201219	0.0054371	3.70086	0.000228038	0.466476	chr8	KIAA1688	Body	145769086
211	cg20327444	0.031372	0.00847822	3.7003	0.000228537	0.466476	chr13	COL4A1;COL4A2;COL4A2	TSS200;5'UTR;1stExon	110959647
212	cg05678729	0.0108475	0.00293207	3.6996	0.000229156	0.466476	chr16	TFAP4;TFAP4	1stExon;5'UTR	4322816
213	cg06014092	-0.0245181	0.00663244	-3.69669	0.00023176	0.466476	chr15	LINGO1	Body	77924281
214	cg06263013	0.0171012	0.00462661	3.69628	0.000232127	0.466476	chr8	ZNF34	Body	145999381
215	cg00299257	0.0130102	0.00352021	3.69586	0.000232506	0.466476	chr1	AGRN	Body	956217
216	cg16104371	0.0332675	0.00900236	3.69542	0.000232901	0.466476	chr4			1538525
217	cg23375593	0.0251437	0.00680763	3.69345	0.000234686	0.466476	chr10	ADARB2	Body	1690988
218	cg03351580	0.0292244	0.00791971	3.69008	0.000237772	0.466476	chr6			166666210
219	cg12790638	0.0307085	0.00832295	3.68962	0.000238196	0.466476	chr15	HAPLN3	TSS1500	89440192
220	cg25815124	0.0228146	0.00618363	3.68951	0.000238292	0.466476	chr19	LSM4	TSS1500	18434238
221	cg07056644	0.0291982	0.00791687	3.6881	0.000239602	0.466476	chr16	FOXF1	3'UTR	86546785
222	cg06958766	0.0354248	0.00960766	3.68714	0.000240495	0.466476	chr14	TGFB3	Body	76446087
223	cg27589809	0.0185948	0.00504356	3.68684	0.000240769	0.466476	chr3	CISH;CISH	TSS1500;TSS1500	50650410
224	cg06580220	0.0253636	0.0068797	3.68673	0.000240876	0.466476	chr3	CLDN18;CLDN18	Body;Body	137732991
225	cg09439511	0.02096	0.00568876	3.68446	0.000242997	0.467212	chr10			133450089
226	cg11021744	0.0119906	0.00325501	3.68373	0.000243688	0.467212	chr3	SLC6A1	TSS200	11034279
227	cg10035922	0.0169941	0.00461436	3.68288	0.000244488	0.467212	chr1	OSCP1;OSCP1;OSCP1;OSCP1	1stExon;5'UTR;5'UTR;1stExon	36916039
228	cg15476523	0.0149702	0.00406899	3.67911	0.000248076	0.469797	chr4	C4orf12;WDFY3	TSS1500;TSS200	85887600
229	cg07699978	0.0260832	0.00709629	3.67562	0.000251439	0.469797	chr12	PPM1H	Body	63194001
230	cg17212304	0.0327822	0.0089196	3.67531	0.000251744	0.469797	chr2	USP40	Body	234394541
231	cg15546754	0.0138931	0.00378205	3.67343	0.000253572	0.469797	chr11			68065392
232	cg03350993	0.0209625	0.0057075	3.6728	0.000254189	0.469797	chr19	TSPAN16	TSS1500	11406175
233	cg19459094	0.0255276	0.00695237	3.67179	0.000255178	0.469797	chr5	GRK6;GRK6;GRK6	Body;Body;Body	176856845
234	cg21432477	0.0208139	0.00566946	3.67122	0.000255738	0.469797	chr6			28831683
235	cg08502240	-0.0134354	0.00366026	-3.67062	0.000256334	0.469797	chr19	WDR18	1stExon	984437
236	cg00475403	0.0190389	0.00518926	3.66891	0.000258028	0.469797	chr2	SH3BP4	5'UTR	235888385
237	cg17215278	-0.0145287	0.00396044	-3.66847	0.000258466	0.469797	chr1	CD58;CD58;CD58	TSS1500;TSS1500;TSS1500	117114263
238	cg07562175	0.0282775	0.00771527	3.66513	0.00026181	0.469797	chr12			133028905
239	cg10726394	0.0348589	0.00951219	3.66466	0.000262286	0.469797	chr6	ARID1B;ARID1B;ARID1B	TSS1500;TSS1500;TSS1500	157098467
240	cg22726155	0.0184969	0.00504777	3.66438	0.000262569	0.469797	chr21			45575559
241	cg01688590	0.0121449	0.00331445	3.66424	0.00026271	0.469797	chr15			32163153
242	cg01710189	0.0198596	0.00542024	3.66396	0.000262992	0.469797	chr8	PDLIM2	3'UTR	22454888
243	cg07440387	0.0202725	0.00553474	3.66278	0.000264193	0.469797	chr20	SFRS6	TSS1500	42086266
244	cg00027466	0.0254893	0.00696506	3.6596	0.000267438	0.469797	chr1	VHLL;VHLL	5'UTR;1stExon	156269048
245	cg03595538	-0.028219	0.00771326	-3.6585	0.000268568	0.469797	chr19	TMEM146;TMEM146;LONP1	5'UTR;1stExon;TSS1500	5720731
246	cg18151635	0.0241323	0.00659729	3.65791	0.00026918	0.469797	chr12			93972918
247	cg04913803	0.0180517	0.00493619	3.65702	0.000270104	0.469797	chr14			77510549
248	cg26248173	0.0382579	0.0104615	3.65702	0.000270105	0.469797	chr1			166853578
249	cg23356302	0.0225366	0.00616466	3.65577	0.000271405	0.469797	chr14			101993498
250	cg15749157	0.0276439	0.00756214	3.65557	0.000271616	0.469797	chr19	MUM1;MUM1	Body;Body	1366829
251	cg11227141	0.0217552	0.00595167	3.6553	0.000271891	0.469797	chr1	PRKCZ;PRKCZ	TSS1500;Body	2003650
252	cg21760128	-0.0172343	0.00471707	-3.6536	0.000273678	0.469797	chr3			45427603
253	cg20424531	0.0226227	0.00619478	3.65189	0.000275474	0.469797	chr11			113348237
254	cg10176011	0.021116	0.00578495	3.65016	0.000277315	0.469797	chr8	ARHGEF10	Body	1905280
255	cg22497741	0.0112804	0.00309097	3.64947	0.000278051	0.469797	chr1	C1orf70	Body	1475644
256	cg03281963	0.0232154	0.00636527	3.6472	0.000280481	0.469797	chr12	GEFT;GEFT	Body;Body	58007138
257	cg14262035	0.0229705	0.00629819	3.64716	0.000280523	0.469797	chr17	PPY;PPY	1stExon;5'UTR	42019790
258	cg13518327	0.015919	0.00436576	3.64632	0.000281423	0.469797	chr3	THRB;THRB;THRB	5'UTR;5'UTR;5'UTR	24535774
259	cg21584710	0.0174817	0.0047954	3.64552	0.000282284	0.469797	chr17	DNAI2	Body	72306141
260	cg20253251	0.0196593	0.00539436	3.64441	0.000283492	0.469797	chr1	MSTO1	TSS1500	155579369
261	cg06107297	0.0257939	0.007078	3.64423	0.000283683	0.469797	chr7	BET1	Body	93633078
262	cg01502296	0.0244891	0.00672128	3.64352	0.00028446	0.469797	chr2	RNPEPL1	5'UTR	241512254
263	cg23246769	-0.0173552	0.00476376	-3.64318	0.000284828	0.469797	chr12	ZNF664	5'UTR	124461296
264	cg14151477	0.0208893	0.0057415	3.6383	0.000290197	0.476839	chr2			129544844
265	cg12078253	0.0188872	0.00519592	3.63501	0.000293877	0.478281	chr2	PKDCC	Body	42281792
266	cg01930236	0.028156	0.0077526	3.63181	0.000297488	0.478281	chr2	STRADB;TRAK2;TRAK2	TSS200;5'UTR;1stExon	202316245
267	cg14056993	0.0309999	0.00853608	3.63164	0.000297686	0.478281	chr3	MAGI1;MAGI1	Body;Body	65342883
268	cg19913711	0.0266649	0.00734505	3.63033	0.000299179	0.478281	chr6	NEU1	Body	31827912
269	cg01599925	0.0186322	0.00513426	3.62899	0.000300713	0.478281	chr20	C20orf117;C20orf117;C20orf117	Body;1stExon;5'UTR	35488024
270	cg03668718	0.0150397	0.00414561	3.62786	0.000302006	0.478281	chr17	SLFN11;SLFN11;SLFN11;SLFN11;SLFN11	TSS1500;TSS1500;TSS1500;TSS1500;TSS1500	33701350
271	cg24670552	0.0302749	0.00834714	3.62698	0.000303028	0.478281	chr13	IRS2	1stExon	110436780
272	cg16895948	0.02676	0.00737927	3.62637	0.000303723	0.478281	chr1	POLR3C;POLR3C;RNF115	5'UTR;1stExon;TSS200	145610875
273	cg13985198	0.0214389	0.00591324	3.62557	0.000304653	0.478281	chr1	SNORD46;RPS8;SNORD38A	TSS200;Body;TSS1500	45242073
274	cg03778138	0.0392484	0.0108257	3.6255	0.000304743	0.478281	chr21	KRTAP12-3;C21orf29	TSS200;Body	46077731
275	cg14073856	0.0237271	0.00654559	3.6249	0.000305438	0.478281	chr18	TXNDC2;TXNDC2;TXNDC2;TXNDC2;TXNDC2	5'UTR;1stExon;TSS200;5'UTR;1stExon	9885797
276	cg09727046	0.0138139	0.00381089	3.62484	0.000305509	0.478281	chr15	MIR548H4	Body	69366554
277	cg12687157	0.0520754	0.014368	3.62441	0.000306007	0.478281	chr5	MARVELD2;MARVELD2	TSS200;TSS200	68710912
278	cg11421927	0.0174275	0.00481194	3.62172	0.000309158	0.478281	chr11	SYTL2;SYTL2;SYTL2;SYTL2;SYTL2	TSS200;Body;TSS200;Body;Body	85437589
279	cg06819375	0.0135327	0.00373778	3.62053	0.000310569	0.478281	chr16	LUC7L;LUC7L	Body;Body	278788
280	cg07090401	0.0138341	0.00382165	3.61994	0.00031126	0.478281	chr11			91959199
281	cg27345989	0.0359575	0.00993404	3.61963	0.000311632	0.478281	chr17	NXN	Body	790735
282	cg16203758	0.0228666	0.00632092	3.6176	0.000314053	0.478281	chr10			21551074
283	cg12521267	0.0182629	0.00504847	3.61752	0.000314141	0.478281	chr12			52412667
284	cg25202367	0.0176945	0.00489227	3.61683	0.000314967	0.478281	chr6	CDK19	Body	110964408
285	cg04293902	0.0156475	0.00432643	3.61672	0.000315102	0.478281	chr10			134601851
286	cg06040980	0.0269064	0.00743983	3.61653	0.000315331	0.478281	chr22	FLJ39582;FLJ39582;THAP7;THAP7;THAP7	Body;Body;1stExon;5'UTR;5'UTR	21356317
287	cg18972751	0.020905	0.00578193	3.61558	0.000316468	0.478333	chr1	CD1C	Body	158261555
288	cg00008033	0.0202247	0.0055971	3.61342	0.000319086	0.480616	chr19	ZNF613;ZNF613	TSS1500;TSS1500	52429980
289	cg26332365	0.0168163	0.00465738	3.61068	0.000322419	0.483956	chr19	DIRAS1	5'UTR	2721063
290	cg10725121	-0.0152444	0.00422387	-3.6091	0.00032436	0.484993	chr17	MAPT;MAPT;LOC100128977;MAPT;MAPT;MAPT;LOC100130148;MAPT	5'UTR;5'UTR;TSS1500;5'UTR;5'UTR;5'UTR;TSS200;5'UTR	43973146
291	cg09038717	0.0216522	0.00600067	3.6083	0.000325346	0.484993	chr11	IGHMBP2	Body	68675878
292	cg06641959	0.0140614	0.00390047	3.60506	0.000329375	0.486963	chr16	IL4R;IL4R;IL4R;IL4R	5'UTR;1stExon;5'UTR;1stExon	27325254
293	cg16200496	0.0135395	0.00375626	3.60452	0.000330051	0.486963	chr19	NFIX	Body	13107141
294	cg08755040	0.0149216	0.00414091	3.60347	0.000331376	0.486963	chr1	QSOX1;QSOX1	Body;Body	180124539
295	cg04783530	0.0251358	0.00697601	3.60317	0.000331747	0.486963	chr13	SLC7A1	5'UTR	30163303
296	cg04347356	0.0328783	0.00912588	3.60275	0.000332281	0.486963	chr1	STIL;STIL	5'UTR;5'UTR	47779307
297	cg10828577	0.0261775	0.0072863	3.5927	0.000345174	0.499617	chr17			61507612
298	cg00196660	0.0152744	0.00425191	3.59237	0.000345602	0.499617	chr17	ITGB4;ITGB4;ITGB4	5'UTR;5'UTR;TSS200	73720645
299	cg11897433	-0.018616	0.00518389	-3.59113	0.000347227	0.499617	chr7			156880681
300	cg04537738	0.0235738	0.00656449	3.59111	0.000347257	0.499617	chr22	SHANK3	Body	51143999
301	cg00530199	0.00901422	0.00251046	3.59066	0.000347845	0.499617	chr13	INTS6;INTS6;INTS6	TSS200;TSS200;TSS200	52027382
302	cg06943912	0.0255184	0.00710791	3.59014	0.000348527	0.499617	chr19	SLC44A2	Body	10715612
303	cg16968623	0.0202716	0.00564891	3.58859	0.000350582	0.499617	chr4			27058431
304	cg04756034	0.0126972	0.00354065	3.58612	0.000353866	0.499617	chr19	WDR87;SIPA1L3;SIPA1L3	TSS1500;5'UTR;1stExon	38397868
305	cg09839592	0.0312085	0.00870314	3.58589	0.000354178	0.499617	chr2			239478514
306	cg04380213	0.0239649	0.00668374	3.58555	0.000354632	0.499617	chr12	ALKBH2;ALKBH2;ALKBH2;ALKBH2;ALKBH2	TSS1500;TSS1500;TSS1500;TSS1500;TSS1500	109531595
307	cg04184810	0.0150668	0.00420289	3.58487	0.000355545	0.499617	chr14	BEGAIN	TSS1500	101037198
308	cg24566824	0.0168378	0.00469714	3.58469	0.000355783	0.499617	chr11	GLB1L2	3'UTR	134246080
309	cg04220047	-0.0248155	0.00692278	-3.58461	0.000355888	0.499617	chr8			65714735
310	cg22413126	0.0194245	0.00542438	3.58097	0.00036082	0.501144	chr6	PSMB8;PSMB8;PSMB8	5'UTR;TSS1500;1stExon	32812472
311	cg18166564	0.0219947	0.00614233	3.58084	0.000360994	0.501144	chr15	SNORD115-10;SNORD115-42	TSS1500;TSS1500	25492082
312	cg07053114	-0.0173294	0.00484159	-3.57929	0.000363114	0.501144	chr10	PTPRE	5'UTR	129794994
313	cg17676574	0.0192662	0.00538497	3.57777	0.000365194	0.501144	chr3	UROC1;UROC1	TSS1500;TSS1500	126237373
314	cg08201311	0.0276206	0.00772036	3.57764	0.00036538	0.501144	chr2	OBSL1	1stExon	220435003
315	cg00744413	0.0310248	0.0086721	3.57755	0.000365506	0.501144	chr15			98196022
316	cg09595384	0.0248581	0.00695135	3.57601	0.000367634	0.501144	chr11			134454703
317	cg12665504	0.0123908	0.00346521	3.57577	0.000367967	0.501144	chr5	ST8SIA4;ST8SIA4	TSS200;TSS200	100239050
318	cg16889320	0.0251187	0.00702598	3.57512	0.000368864	0.501144	chr15			68851685
319	cg01300096	0.0124076	0.00347137	3.57428	0.000370033	0.501144	chr6	CUTA;CUTA;CUTA;CUTA;CUTA	Body;Body;Body;Body;Body	33384490
320	cg27632050	0.0149747	0.00418958	3.57427	0.000370041	0.501144	chr13	RASA3	TSS1500	114898515
321	cg19375028	0.0217697	0.00609164	3.5737	0.000370839	0.501144	chr22	ZC3H7B	Body	41744830
322	cg20198393	0.0188682	0.00528377	3.57096	0.000374682	0.501754	chr13			101194647
323	cg04278162	0.0275854	0.00772537	3.57075	0.000374985	0.501754	chr6	TRIM26	TSS1500	30182172
324	cg10461261	0.021757	0.00609449	3.56994	0.000376121	0.501754	chr15			78109450
325	cg15728769	0.0214383	0.00600634	3.56929	0.000377055	0.501754	chr3	UBE2E1;UBE2E1	TSS1500;TSS1500	23847020
326	cg17206748	-0.027401	0.00767692	-3.56927	0.000377073	0.501754	chr3	FETUB	3'UTR	186370508
327	cg14273450	0.0398794	0.0111845	3.56559	0.000382334	0.503512	chr2	C2orf39	1stExon	26624934
328	cg23668184	0.0440655	0.0123632	3.56424	0.000384285	0.503512	chr2	SOX11;SOX11	3'UTR;1stExon	5836713
329	cg11583981	0.016009	0.00449185	3.56401	0.000384607	0.503512	chr17	HS3ST3B1	Body	14209343
330	cg12300851	0.0253962	0.00712575	3.56401	0.000384614	0.503512	chr3			44074108
331	cg19161559	0.020447	0.00573883	3.56292	0.000386194	0.503512	chr7	CUX1;CUX1;CUX1	Body;Body;Body	101465759
332	cg17932394	-0.0203678	0.00571952	-3.56109	0.000388846	0.503512	chr19	TMEM143;SYNGR4	Body;TSS1500	48866706
333	cg14715697	0.0387175	0.010873	3.56089	0.00038914	0.503512	chr17	HRNBP3	5'UTR	77127487
334	cg10433327	0.0177164	0.00497626	3.56018	0.000390178	0.503512	chr15	NEDD4;NEDD4	TSS200;Body	56209506
335	cg09725915	0.0115788	0.00325259	3.55986	0.000390646	0.503512	chr2			70369583
336	cg27136755	0.0274304	0.00770724	3.55905	0.000391844	0.503512	chr16	SPG7;SPG7	Body;Body	89603153
337	cg16211704	0.0188864	0.00530693	3.55882	0.000392184	0.503512	chr5			180015090
338	cg04299274	0.0114751	0.00322506	3.5581	0.000393244	0.503512	chr17	KSR1	TSS1500	25798741
339	cg13842293	0.0228624	0.00642576	3.55794	0.000393484	0.503512	chr9	LOC92973	TSS1500	35859090
340	cg20028058	0.0124329	0.0034963	3.55602	0.000396327	0.504053	chr6			33181412
341	cg22289643	-0.0257967	0.00725786	-3.55431	0.000398875	0.504053	chr4			3776495
342	cg13515808	0.020108	0.00565745	3.55425	0.000398957	0.504053	chr10			100032102
343	cg19409088	0.0114283	0.00321684	3.55263	0.000401385	0.504053	chr2	IWS1	TSS200	128284131
344	cg21506159	0.0156997	0.00441949	3.55238	0.00040176	0.504053	chr17	LOC100130581;LOC100130581	TSS200;TSS200	41466287
345	cg09949429	0.0180662	0.00508613	3.55206	0.000402243	0.504053	chr12	NAA25	TSS200	112546703
346	cg19862838	0.0125677	0.00353849	3.5517	0.000402797	0.504053	chr3	ZBTB11;LOC100009676	TSS200;Body	101396008
347	cg12409074	0.0251062	0.00706932	3.55143	0.000403203	0.504053	chr11	PRDM10;PRDM10	5'UTR;5'UTR	129870648
348	cg26275543	0.0374728	0.010558	3.54922	0.000406554	0.505	chr7	MESTIT1;MEST;MEST	Body;5'UTR;TSS1500	130130383
349	cg01777575	0.027452	0.00773587	3.54867	0.000407394	0.505	chr20	FOXA2;FOXA2	TSS1500;TSS200	22566140
350	cg24102601	0.0169514	0.00477762	3.54807	0.0004083	0.505	chr12	NAA25	TSS200	112546687
351	cg07504393	-0.0470852	0.013278	-3.5461	0.000411331	0.505	chr15			67136043
352	cg13630953	0.0165801	0.00467862	3.5438	0.000414887	0.505	chr6	SLC22A23;SLC22A23	Body;Body	3356535
353	cg03739411	0.012299	0.0034708	3.54356	0.00041526	0.505	chr16	HS3ST6	1stExon	1968124
354	cg03301332	0.019327	0.00545426	3.54347	0.000415387	0.505	chr22			37731494
355	cg09444979	0.017428	0.00491843	3.5434	0.0004155	0.505	chr15	SLC30A4;C15orf21	TSS1500;Body	45815343
356	cg15021280	0.0354187	0.010002	3.54115	0.000419017	0.505	chr21	C21orf29;KRTAP12-3	Body;TSS1500	46077582
357	cg08579465	0.0281507	0.00795053	3.54073	0.00041967	0.505	chr17	RNF213	Body	78319089
358	cg15929797	0.0390284	0.0110234	3.54049	0.000420048	0.505	chr5	NKX2-5;NKX2-5;NKX2-5	Body;Body;Body	172660796
359	cg17128312	-0.0176055	0.00497281	-3.54036	0.000420248	0.505	chr19	FBXW9	Body	12806824
360	cg15951914	0.0233952	0.00660889	3.53996	0.000420874	0.505	chr7	SRPK2;SRPK2	Body;Body	104863626
361	cg24479299	0.0152831	0.00431911	3.53849	0.000423189	0.505	chr1			156119618
362	cg20698113	0.0263368	0.00744312	3.53841	0.000423327	0.505	chr22	PIM3	3'UTR	50357214
363	cg04517258	0.0200864	0.00567771	3.53776	0.000424348	0.505	chr8	LOC100133669	Body	144094955
364	cg00821413	0.0256235	0.00724417	3.53712	0.00042537	0.505	chr14	DYNC1H1	Body	102508902
365	cg23808916	0.0284275	0.00803745	3.53688	0.000425753	0.505	chr6			166240875
366	cg09094631	0.0288847	0.0081672	3.53667	0.000426079	0.505	chr12	NCOR2;NCOR2	Body;Body	124835268
367	cg05777919	0.0283702	0.00802903	3.53345	0.000431228	0.508113	chr2	TTC15	Body	3480658
368	cg25003922	0.0295982	0.00837689	3.53331	0.000431453	0.508113	chr14			105318279
369	cg07166450	0.016349	0.00462773	3.53284	0.000432219	0.508113	chr3			156834067
370	cg09585974	0.0155864	0.00441397	3.53116	0.000434935	0.50897	chr10			31076192
371	cg05893300	0.0242771	0.00687728	3.53004	0.000436744	0.50897	chr1	LRRC41	Body	46767565
372	cg13152952	0.0185588	0.00525903	3.52894	0.000438545	0.50897	chr8	ANK1;ANK1;ANK1;ANK1;ANK1	Body;Body;Body;Body;Body	41570554
373	cg26836955	0.0226498	0.00642167	3.52709	0.000441577	0.50897	chr19	LONP1	Body	5694835
374	cg05631399	0.0239743	0.00679769	3.52684	0.000441989	0.50897	chr11	SPTBN2	Body	66481581
375	cg00998132	0.0292109	0.00828304	3.52659	0.000442399	0.50897	chr8			145844626
376	cg15337700	0.0120665	0.00342168	3.52648	0.000442586	0.50897	chr7	HSPB1	TSS200	75931742
377	cg04162566	0.0357136	0.0101298	3.52559	0.000444045	0.50897	chr1	NEK7	TSS1500	198125635
378	cg09248284	0.0165593	0.0046975	3.52512	0.000444827	0.50897	chr2	CCDC121;CCDC121;GPN1;CCDC121;GPN1;GPN1;GPN1;CCDC121;GPN1	1stExon;TSS200;Body;5'UTR;5'UTR;5'UTR;TSS200;TSS200;TSS200	27851818
379	cg07549656	0.01864	0.00528782	3.52509	0.000444884	0.50897	chr11	NCAPD3	Body	134025554
380	cg01021423	0.011703	0.00332047	3.5245	0.000445855	0.50897	chr3	SHISA5	1stExon	48541507
381	cg00607627	-0.0190074	0.00539443	-3.52353	0.000447471	0.509208	chr16	LAT;LAT;LAT;LAT	TSS200;TSS1500;TSS1500;TSS1500	28995994
382	cg22313024	-0.0234401	0.00665352	-3.52297	0.000448411	0.509208	chr8	UQCRB	TSS1500	97248069
383	cg20458244	0.0197476	0.00560754	3.52162	0.000450667	0.509459	chr12	HDAC7;HDAC7	3'UTR;3'UTR	48177017
384	cg22539584	0.0286274	0.00812947	3.52143	0.000450981	0.509459	chr19	CAPNS1;CAPNS1	Body;Body	36633207
385	cg22351426	0.0368965	0.0104805	3.5205	0.000452541	0.509894	chr8	MTMR9	3'UTR	11183014
386	cg03270036	0.035788	0.0101744	3.51745	0.000457698	0.514368	chr9	FAM129B;FAM129B	Body;Body	130270004
387	cg22316029	0.0143697	0.00408764	3.5154	0.000461201	0.516966	chr12	PGAM5;PGAM5;PGAM5	Body;Body;Body	133287710
388	cg10631933	0.0284624	0.00810089	3.51349	0.000464489	0.518606	chr8	VPS13B;VPS13B	Body;Body	100708545
389	cg22234930	0.0197718	0.00562812	3.51304	0.000465254	0.518606	chr15	PKM2;PKM2;PKM2	5'UTR;5'UTR;5'UTR	72519739
390	cg07405083	0.0254251	0.00723982	3.51184	0.000467336	0.518606	chr16	RHBDF1	5'UTR	119384
391	cg22545957	0.0156534	0.00445742	3.51178	0.000467446	0.518606	chr10	C10orf11	Body	77617815
392	cg17164905	0.0239107	0.0068107	3.51076	0.000469211	0.519227	chr1	AHDC1	TSS1500	27931310
393	cg01047613	0.0188304	0.0053647	3.51005	0.000470451	0.519227	chr20	EFCAB8	TSS200	31446682
394	cg13465723	0.016664	0.0047487	3.50917	0.000471997	0.519227	chr6	BAT2	Body	31591559
395	cg10780981	0.0246994	0.00703944	3.50871	0.000472794	0.519227	chr2			209225872
396	cg09134747	0.0163914	0.00467349	3.50731	0.000475257	0.520614	chr3	ATP2C1;ATP2C1;ATP2C1;ATP2C1	TSS1500;TSS1500;TSS1500;TSS1500	130612293
397	cg04532952	0.0178589	0.00510072	3.50126	0.000486021	0.524835	chr17	CA4	Body	58227745
398	cg08763161	0.0225649	0.00644624	3.50048	0.000487437	0.524835	chr6	TFAP2A;TFAP2A;TFAP2A	Body;TSS1500;Body	10413424
399	cg09865173	0.0249139	0.00711781	3.50021	0.000487912	0.524835	chr10	NT5C2;NT5C2	5'UTR;5'UTR	104952209
400	cg17254259	0.0226116	0.00646107	3.49966	0.000488906	0.524835	chr5			5652065
401	cg04058961	0.011515	0.00329051	3.49944	0.000489302	0.524835	chr3	UBXN7	TSS200	196159428
402	cg00080706	0.0269034	0.0076887	3.49909	0.00048995	0.524835	chr14	GALNTL1;GALNTL1	TSS1500;TSS1500	69725831
403	cg00014667	0.01343	0.00383878	3.49851	0.000490994	0.524835	chr13			113805721
404	cg08450168	0.0202924	0.00580036	3.49848	0.000491055	0.524835	chr1	RAB42	TSS1500	28918231
405	cg12956079	-0.018211	0.00520653	-3.49772	0.000492426	0.524835	chr19	ILF3;ILF3;LOC147727;ILF3;ILF3;ILF3	TSS200;TSS200;TSS200;TSS200;TSS200;TSS200	10764738
406	cg25693302	0.0106299	0.00303925	3.49756	0.000492729	0.524835	chr18	NEDD4L;NEDD4L;NEDD4L;NEDD4L;NEDD4L;NEDD4L;NEDD4L;NEDD4L;NEDD4L	5'UTR;Body;5'UTR;5'UTR;Body;1stExon;Body;Body;5'UTR	55862678
407	cg25976440	0.0354632	0.0101398	3.49744	0.000492948	0.524835	chr4			69239481
408	cg02640497	0.0449037	0.0128426	3.49646	0.000494737	0.524835	chr8			1113811
409	cg23780580	0.0177782	0.0050847	3.4964	0.000494838	0.524835	chr6	TRIM27	Body	28871977
410	cg19380370	0.0301985	0.00864031	3.49507	0.000497279	0.525066	chr1	MAP7D1	Body	36638232
411	cg22876250	0.0224608	0.00642662	3.49496	0.000497477	0.525066	chr3	ATP13A5	TSS200	193096526
412	cg26069037	-0.0339949	0.00973262	-3.49288	0.000501315	0.526666	chr22	SLC16A8	TSS200	38479240
413	cg10621552	0.0258739	0.00740772	3.49283	0.000501422	0.526666	chr6	SYNJ2	Body	158464770
414	cg04027059	0.025204	0.00722044	3.49064	0.000505476	0.528108	chr16			3482078
415	cg25352836	0.0463741	0.0132856	3.49055	0.000505657	0.528108	chr19	TSSK6;TSSK6	3'UTR;1stExon	19625264
416	cg00851830	0.0239461	0.0068611	3.49012	0.000506446	0.528108	chr14			100201016
417	cg10920065	0.0201299	0.00577129	3.48794	0.000510553	0.529366	chr6			169824652
418	cg15637465	0.0189052	0.00542291	3.48617	0.000513886	0.529366	chr5	SLIT3	TSS200	168728270
419	cg12451177	0.0167989	0.00481885	3.48608	0.000514056	0.529366	chr22	MAPK1;MAPK1	TSS200;TSS200	22222048
420	cg02806322	0.020459	0.00586976	3.48549	0.000515175	0.529366	chr3	CMTM7;CMTM7	Body;Body	32446568
421	cg20862251	0.0204327	0.00586278	3.48516	0.000515809	0.529366	chr6	OR2B3	1stExon	29054523
422	cg25352924	0.0389911	0.0111883	3.48497	0.000516161	0.529366	chr7	MAD1L1;MAD1L1;MAD1L1	Body;Body;Body	2083583
423	cg25500897	0.0118715	0.0034065	3.48496	0.000516195	0.529366	chr19	PLEKHG2	TSS200	39903551
424	cg01609420	0.0328403	0.00942614	3.48395	0.000518104	0.530071	chr15			30260534
425	cg00593689	0.0212588	0.00610463	3.4824	0.000521086	0.530829	chr4			53575888
426	cg27040968	0.0220846	0.00634197	3.48229	0.000521292	0.530829	chr14			99787363
427	cg08732684	0.0199353	0.00572594	3.48158	0.000522658	0.530972	chr6	ATF6B;ATF6B	Body;Body	32095128
428	cg20826888	0.0390263	0.011215	3.47984	0.000526012	0.533132	chr6	HLA-DPB2	Body	33085590
429	cg16763443	-0.0229661	0.00660232	-3.47849	0.000528636	0.534542	chr14			38080240
430	cg03507593	0.0211563	0.00608587	3.47629	0.000532934	0.536119	chr12	NCOR2;NCOR2	Body;Body	124939480
431	cg18658556	-0.0530929	0.0152736	-3.47613	0.00053324	0.536119	chr4	SORCS2	Body	7462594
432	cg02758507	0.0170133	0.00489479	3.4758	0.000533903	0.536119	chr12	NCOR2;NCOR2	Body;Body	124901424
433	cg21719626	0.0262434	0.00755211	3.47497	0.000535524	0.536325	chr13	FARP1	Body	99047355
434	cg27251488	0.0184588	0.00531364	3.47386	0.000537726	0.536325	chr11			130082477
435	cg08340521	0.0186684	0.00537404	3.47381	0.000537817	0.536325	chr19	KHSRP;KHSRP	1stExon;5'UTR	6424783
436	cg04928457	0.0229162	0.00660233	3.47093	0.000543544	0.540793	chr4	SORBS2	5'UTR	186835866
437	cg27326882	0.0217233	0.00626205	3.46903	0.000547338	0.541928	chr4	AFAP1;AFAP1	Body;Body	7789542
438	cg03627958	0.0226372	0.00652596	3.46879	0.000547838	0.541928	chr17	GRB7;GRB7	Body;Body	37901202
439	cg00283857	0.019941	0.00575024	3.46785	0.000549721	0.541928	chr6	ZDHHC14;ZDHHC14	Body;Body	158018184
440	cg26298099	0.0223332	0.00644104	3.46732	0.000550792	0.541928	chr14	ESRRB;ESRRB	5'UTR;1stExon	76837758
441	cg01574694	0.0117658	0.00339342	3.46725	0.000550932	0.541928	chr14	NDRG2;NDRG2;NDRG2;NDRG2;NDRG2;NDRG2;NDRG2;NDRG2	TSS1500;TSS200;TSS200;TSS1500;TSS1500;TSS1500;TSS200;TSS200	21493964
442	cg19997662	0.0152975	0.0044154	3.46457	0.000556375	0.546044	chr15	CHSY1	Body	101784653
443	cg22779039	-0.0150058	0.00433563	-3.46105	0.000563614	0.547395	chr4	SPATA18	Body	52921007
444	cg06236573	0.0172496	0.00498548	3.45996	0.000565865	0.547395	chr10	LOXL4	3'UTR	100007832
445	cg18049676	0.0121414	0.00350936	3.45971	0.000566374	0.547395	chr5	N4BP3	TSS1500	177540239
446	cg26572901	0.0158934	0.00459478	3.45901	0.000567845	0.547395	chr7			27070361
447	cg03032443	0.0188916	0.00546209	3.45867	0.000568551	0.547395	chr19	MLLT1	TSS1500	6280893
448	cg09658576	0.0131471	0.00380192	3.45802	0.000569896	0.547395	chr7	TBXAS1;TBXAS1;HIPK2;HIPK2	TSS200;TSS200;TSS1500;TSS1500	139477957
449	cg03439805	0.0175512	0.00507643	3.45739	0.000571208	0.547395	chr12	CORO1C	5'UTR	109124743
450	cg03113285	0.0124271	0.00359505	3.45672	0.000572624	0.547395	chr6	ENPP4	5'UTR	46098122
451	cg24628866	0.0257169	0.00743998	3.45659	0.000572901	0.547395	chr3	PLXNA1	3'UTR	126752930
452	cg13681935	0.0192579	0.00557172	3.45637	0.000573355	0.547395	chr20	ASIP	Body	32848452
453	cg03442378	0.0187353	0.00542072	3.45624	0.000573625	0.547395	chr11	ALX4	TSS1500	44332385
454	cg16735290	0.0193026	0.00558532	3.45596	0.000574212	0.547395	chr4	PDE6B;PDE6B;PDE6B	Body;Body;Body	648651
455	cg21195307	0.0156741	0.00453569	3.45572	0.000574724	0.547395	chr9	POMT1;POMT1;POMT1;POMT1;POMT1	5'UTR;5'UTR;5'UTR;5'UTR;5'UTR	134378745
456	cg26682517	0.0187439	0.00542455	3.45539	0.000575418	0.547395	chr7	OSBPL3;OSBPL3;OSBPL3;OSBPL3	5'UTR;5'UTR;5'UTR;5'UTR	24957603
457	cg11208229	0.0203525	0.00589402	3.45307	0.000580317	0.549899	chr11	INS;INS-IGF2;INS-IGF2	TSS1500;TSS1500;TSS1500	2182795
458	cg05491906	0.0173497	0.0050246	3.45294	0.000580585	0.549899	chr11			76334450
459	cg23924326	0.0184363	0.00534213	3.45112	0.00058447	0.551452	chr4	ARHGAP10	Body	148848918
460	cg15139906	0.0152056	0.00440616	3.45098	0.000584768	0.551452	chr19	NAPA	TSS200	48018631
461	cg19185146	0.0106175	0.0030772	3.45039	0.000586039	0.551453	chr2			134880302
462	cg01538575	0.0198734	0.00576145	3.44937	0.000588229	0.552315	chr19	RFX2;RFX2	Body;Body	6039991
463	cg19459332	0.0415373	0.0120459	3.44824	0.000590648	0.553388	chr15			98196247
464	cg13437164	0.0134146	0.00389143	3.44722	0.00059287	0.554274	chr1	EPHA8;EPHA8;EPHA8;EPHA8	5'UTR;1stExon;5'UTR;1stExon	22890048
465	cg07552182	0.0203022	0.00589315	3.44505	0.000597581	0.556393	chr5			89458394
466	cg12835806	0.0187157	0.00543342	3.44455	0.000598676	0.556393	chr16	SRRM2	Body	2812435
467	cg04818307	0.0107574	0.00312355	3.44396	0.00059995	0.556393	chr17	CYTH1;CYTH1	TSS200;TSS200	76778447
468	cg27545615	0.0214261	0.00622162	3.44382	0.000600268	0.556393	chr10	PFKFB3;PFKFB3	Body;Body	6249748
469	cg12165551	0.0213899	0.00621428	3.44205	0.000604158	0.558805	chr11			8385712
470	cg11297256	0.0309381	0.00899019	3.44131	0.00060578	0.558852	chr11	KCNQ1;KCNQ1OT1;KCNQ1	Body;Body;Body	2720810
471	cg12873612	0.0201949	0.00587017	3.44026	0.000608123	0.558852	chr10	COL13A1;COL13A1;COL13A1;COL13A1;COL13A1;COL13A1;COL13A1;COL13A1;COL13A1;COL13A1;COL13A1;COL13A1;COL13A1;COL13A1;COL13A1;COL13A1;COL13A1;COL13A1;COL13A1;COL13A1	Body;Body;Body;Body;Body;Body;Body;Body;Body;Body;Body;Body;Body;Body;Body;Body;Body;Body;Body;Body	71607076
472	cg05828925	0.0274041	0.00796882	3.43891	0.000611104	0.558852	chr8	FLJ14107;BIN3	TSS1500;Body	22500482
473	cg05366712	0.020546	0.00597606	3.43805	0.000613028	0.558852	chr2	GLI2	Body	121590817
474	cg10606490	0.0140727	0.0040942	3.43723	0.000614855	0.558852	chr11	C11orf88;C11orf88	TSS200;TSS200	111385450
475	cg22462193	0.0142017	0.00413213	3.4369	0.000615615	0.558852	chr19	BEST2	Body	12868527
476	cg25974448	0.0256003	0.00745058	3.43601	0.000617603	0.558852	chr1	CAMTA1	Body	7492376
477	cg02973469	0.0137781	0.00401092	3.43516	0.000619529	0.558852	chr11	TIRAP;TIRAP	TSS1500;TSS1500	126152481
478	cg25393109	0.0214166	0.00623504	3.43487	0.000620174	0.558852	chr17	SUPT6H;SDF2;SUPT6H	5'UTR;TSS1500;1stExon	26989331
479	cg03302259	0.0326446	0.00950559	3.43425	0.000621577	0.558852	chr19	ACP5;ACP5;ACP5;ACP5	TSS1500;TSS1500;TSS200;TSS200	11689855
480	cg05486872	0.0457273	0.0133158	3.43405	0.000622023	0.558852	chr18	MYOM1;MYOM1	3'UTR;3'UTR	3066822
481	cg06426027	0.0213215	0.00620996	3.43343	0.000623429	0.558852	chr6	VPS52	Body	33232644
482	cg11328704	0.0191579	0.00557994	3.43336	0.000623593	0.558852	chr5			108063900
483	cg06015645	0.0109306	0.00318379	3.4332	0.000623956	0.558852	chr18	SETBP1;SETBP1	TSS200;TSS1500	42260134
484	cg11820833	0.0158653	0.00462123	3.43314	0.000624101	0.558852	chr14	PLEKHG3	5'UTR	65187054
485	cg11223512	0.0257964	0.00751465	3.43282	0.000624822	0.558852	chr8	BAI1	Body	143615353
486	cg03276920	-0.0789185	0.0229975	-3.43161	0.000627583	0.559594	chr8	DEFA5	Body	6913030
487	cg08818195	0.0169311	0.00493561	3.4304	0.000630354	0.559594	chr12	FBRSL1	TSS1500	133066505
488	cg09521872	0.0217876	0.00635178	3.43016	0.000630892	0.559594	chr7	GRB10;GRB10;GRB10	5'UTR;TSS1500;TSS1500	50800547
489	cg18738647	0.0228555	0.00666335	3.43004	0.000631174	0.559594	chr10	FLJ45983;GATA3;GATA3;FLJ45983	TSS1500;TSS1500;TSS1500;TSS1500	8096158
490	cg00389713	0.0287508	0.00838424	3.42915	0.000633222	0.559594	chr6	SRF	TSS200	43138877
491	cg10880163	-0.0155875	0.0045457	-3.42907	0.000633391	0.559594	chr11			116455589
492	cg13800828	0.0253905	0.00741115	3.42599	0.000640532	0.564753	chr12			133301730
493	cg05484458	0.0163731	0.00478099	3.42462	0.000643731	0.565229	chr12	GNB3	TSS200	6949260
494	cg19356082	0.0168939	0.00493383	3.42409	0.00064497	0.565229	chr12			68862916
495	cg25865553	0.0208335	0.00608485	3.42383	0.000645577	0.565229	chr3	ITIH3	TSS200	52828594
496	cg27288091	0.0210248	0.00614143	3.42343	0.000646509	0.565229	chr16	COX4I1	Body	85837390
497	cg14817783	0.021588	0.00630814	3.42224	0.000649319	0.565229	chr2	PHOSPHO2;KLHL23;C2orf77	5'UTR;5'UTR;TSS1500	170551745
498	cg12467090	0.0206018	0.00602008	3.42218	0.000649469	0.565229	chr1	PIK3C2B	5'UTR	204459139
499	cg24806623	0.028739	0.00839995	3.42133	0.000651475	0.565229	chr12	PLCZ1	Body	18868655
500	cg12013321	-0.0256514	0.00749753	-3.42132	0.000651497	0.565229	chr6	GCLC	TSS1500	53410182
501	cg08106288	-0.0396474	0.0115921	-3.42022	0.000654088	0.566078	chr2	NHEJ1	Body	220007315
502	cg08891605	0.0138148	0.00403965	3.4198	0.000655084	0.566078	chr22	LOC644165	TSS1500	25027515
503	cg01093319	0.0143507	0.00419822	3.41828	0.000658718	0.567052	chr16			30645706
504	cg23428725	-0.0161056	0.00471357	-3.41687	0.000662101	0.567052	chr14	RALGAPA1;RALGAPA1	TSS200;TSS200	36278532
505	cg21795588	0.0191296	0.00559887	3.41668	0.00066254	0.567052	chr7	C7orf55	TSS1500	139024974
506	cg11918822	0.0181937	0.00532499	3.41666	0.000662589	0.567052	chr19	VRK3;VRK3	3'UTR;3'UTR	50479865
507	cg12060422	0.0400008	0.0117092	3.41618	0.000663744	0.567052	chr10	KAZALD1;KAZALD1	1stExon;5'UTR	102821684
508	cg07917406	0.010773	0.00315407	3.41557	0.00066521	0.567052	chr2	RAPGEF4;LOC91149	Body;TSS200	173600987
509	cg02173749	0.0195795	0.00573251	3.41551	0.000665363	0.567052	chr2	INHBB	1stExon	121104029
510	cg27338396	0.0120707	0.00353636	3.41331	0.000670692	0.569906	chr8	BNIP3L	Body	26241120
511	cg17082405	0.0203574	0.00596511	3.41274	0.000672068	0.569906	chr8	PLEC1;PLEC1	Body;Body	145033328
512	cg07534440	0.0137798	0.00403845	3.41215	0.000673505	0.569906	chr11			57226014
513	cg05844583	-0.0264276	0.00774556	-3.41196	0.000673966	0.569906	chr2	SLC19A3	TSS200	228582789
514	cg16897948	-0.0316091	0.00926777	-3.41065	0.000677183	0.57098	chr15	CYFIP1;CYFIP1	Body;1stExon	22956212
515	cg11858249	0.028195	0.00826748	3.41035	0.000677911	0.57098	chr21	HSF2BP;RRP1B	TSS1500;Body	45079790
516	cg00394581	0.0177845	0.00521565	3.40983	0.000679185	0.57098	chr16	KIAA1609	3'UTR	84512362
517	cg24214470	0.018043	0.00529432	3.40799	0.000683733	0.572357	chr17	SERPINF1	TSS200	1665119
518	cg05679403	0.0236285	0.00693383	3.4077	0.000684434	0.572357	chr4	RELL1;RELL1	Body;Body	37650328
519	cg11018723	0.00883796	0.00259468	3.40618	0.000688215	0.572357	chr1	RUNX3;RUNX3	Body;TSS200	25256939
520	cg08851181	0.016813	0.00493603	3.40618	0.000688215	0.572357	chr10	TSPAN15	Body	71228077
521	cg18762795	0.0164643	0.00483415	3.40583	0.000689094	0.572357	chr7			44786443
522	cg09803959	0.0249055	0.00731275	3.40576	0.00068927	0.572357	chr17	RPTOR;RPTOR	Body;Body	78865514
523	cg14321424	0.0143001	0.00419999	3.40478	0.000691703	0.572357	chr11	MDK;MDK;MDK	TSS200;5'UTR;TSS1500	46403087
524	cg22470850	0.0131825	0.00387228	3.40433	0.000692841	0.572357	chr2	FAM59B	TSS200	26395824
525	cg05903736	0.0185984	0.00546396	3.40383	0.000694077	0.572357	chr2	HDAC4	Body	240197131
526	cg03142837	0.0201495	0.00592046	3.40337	0.000695245	0.572357	chr1	TAF13	TSS1500	109619704
527	cg02365303	0.0169289	0.00497429	3.40328	0.000695455	0.572357	chr5	JAKMIP2	5'UTR	147052498
528	cg03247834	0.00886598	0.00260571	3.40252	0.000697377	0.572357	chr17	ACBD4;ACBD4;ACBD4;ACBD4;ACBD4	TSS200;TSS200;TSS200;TSS200;5'UTR	43212845
529	cg12871937	0.0176002	0.00517367	3.40187	0.000699015	0.572357	chr3			14394404
530	cg18872778	0.0132702	0.0039016	3.40122	0.000700666	0.572357	chr5			36745332
531	cg02800747	0.0158554	0.00466356	3.39985	0.000704124	0.572357	chr17			77047094
532	cg02553872	0.0722317	0.0212467	3.39966	0.000704613	0.572357	chr16			28273096
533	cg09149233	0.0183631	0.00540228	3.39914	0.000705944	0.572357	chr17	ABR;ABR;ABR	Body;Body;Body	932057
534	cg02315926	0.0173891	0.00511573	3.39914	0.00070595	0.572357	chr14	KIAA0247	Body	70140384
535	cg23640744	0.037796	0.0111205	3.39877	0.000706896	0.572357	chr13	RASA3	Body	114869122
536	cg07575373	0.0279854	0.00823432	3.39863	0.000707253	0.572357	chr19	CD37;CD37	Body;Body	49842188
537	cg17347253	0.0340341	0.0100183	3.39718	0.000710951	0.572357	chr7	MESTIT1;MEST;MEST	Body;5'UTR;TSS1500	130130288
538	cg25279553	-0.0343211	0.0101067	-3.39586	0.000714334	0.572357	chr19	RAVER1;ICAM3	TSS1500;Body	10444815
539	cg18346531	0.0139659	0.00411301	3.39554	0.00071518	0.572357	chr17	GAS7	Body	9967431
540	cg16021939	0.0238748	0.00703218	3.39509	0.000716341	0.572357	chr19	LOC284379	TSS200	54106876
541	cg07900998	-0.0353268	0.0104056	-3.39499	0.000716588	0.572357	chr17	ACCN1;ACCN1	TSS1500;Body	31621394
542	cg10098175	0.0193439	0.00569848	3.39457	0.000717688	0.572357	chr15	MIR548H4;GLCE	Body;5'UTR	69453539
543	cg23021059	0.0204411	0.00602178	3.39453	0.000717778	0.572357	chr12	KRT73	TSS1500	53013344
544	cg15631127	-0.00966727	0.00284857	-3.39373	0.00071985	0.572357	chr20	GNAS;GNAS;GNAS;GNASAS	TSS1500;TSS1500;3'UTR;TSS1500	57426580
545	cg07817208	0.0303263	0.00893702	3.39333	0.00072089	0.572357	chr4			20006267
546	cg24074033	0.017522	0.00516451	3.39276	0.000722362	0.572357	chr11	DBX1	Body	20180437
547	cg10888281	0.0285428	0.00841331	3.39257	0.000722858	0.572357	chr2	CEP68	Body	65302557
548	cg22553722	0.025487	0.00751274	3.3925	0.000723044	0.572357	chr19	ZSCAN22	3'UTR	58851123
549	cg06899597	-0.0129707	0.00382571	-3.3904	0.00072854	0.573399	chr19	AURKC;AURKC;AURKC	Body;Body;Body	57745763
550	cg03727169	0.0223042	0.006579	3.39021	0.00072905	0.573399	chr10			31418969
551	cg13267891	0.019886	0.00586575	3.39018	0.000729114	0.573399	chr6	BAT3;BAT3;BAT3;BAT3	Body;Body;Body;Body	31616512
552	cg06536967	0.0226724	0.00668806	3.38998	0.000729648	0.573399	chr1	GJB5;GJB4	3'UTR;TSS1500	35224064
553	cg18128495	0.0210291	0.00620473	3.3892	0.000731695	0.573512	chr5	RAB24;RAB24	3'UTR;3'UTR	176728620
554	cg08555552	0.0218015	0.00643449	3.38823	0.000734257	0.573512	chr4			13536409
555	cg03361432	0.0225258	0.00664862	3.38805	0.000734739	0.573512	chr10	C10orf76	3'UTR	103605720
556	cg05778481	0.0138684	0.00409379	3.38767	0.000735724	0.573512	chr11	NXF1;NXF1	TSS1500;TSS1500	62573255
557	cg02150526	0.0255394	0.00753974	3.3873	0.00073671	0.573512	chr17	PSMD3	TSS200	38136938
558	cg23570810	0.0174028	0.00513823	3.38692	0.000737724	0.573512	chr11	IFITM1	Body	315102
559	cg03918304	-0.0352138	0.010406	-3.38398	0.00074558	0.573711	chr2	HOXD10	1stExon	176981654
560	cg00922825	-0.0583524	0.0172476	-3.38321	0.000747626	0.573711	chr10	SLIT1	TSS1500	98946790
561	cg22535849	-0.113606	0.0335808	-3.38306	0.000748041	0.573711	chr7	SDK1	Body	4118583
562	cg01632562	0.0188885	0.00558366	3.38282	0.000748687	0.573711	chr6			45629759
563	cg15965301	0.0243937	0.00721217	3.3823	0.000750084	0.573711	chr17			75105832
564	cg12802822	0.0116677	0.00344965	3.38228	0.000750142	0.573711	chr11	FAM111A;FAM111A;FAM111A	TSS1500;TSS1500;TSS1500	58910102
565	cg26346718	0.016709	0.00494021	3.38225	0.00075022	0.573711	chr17			79482045
566	cg22242279	0.0139591	0.00412749	3.38199	0.000750928	0.573711	chr19	SMARCA4;SMARCA4;SMARCA4;SMARCA4;SMARCA4;SMARCA4;SMARCA4	Body;Body;Body;Body;Body;Body;Body	11156112
567	cg25201101	-0.0373395	0.0110412	-3.38184	0.000751335	0.573711	chr12	RAN	TSS1500	131355465
568	cg09804108	0.0119138	0.0035233	3.38144	0.000752408	0.573711	chr6	PGBD1	TSS200	28249271
569	cg21075845	0.0231931	0.00686016	3.38084	0.000754042	0.573711	chr3	ABHD14A	Body	52013106
570	cg00342532	0.0110781	0.00327688	3.38068	0.000754451	0.573711	chr19	KCNC3;KCNC3	5'UTR;1stExon	50832552
571	cg03110787	0.0208109	0.00615705	3.38	0.000756295	0.573711	chr19	MLLT1	Body	6217641
572	cg20131194	0.0186118	0.00550656	3.37993	0.000756496	0.573711	chr11	PAX6;PAX6;PAX6	TSS200;5'UTR;TSS200	31832931
573	cg08816248	0.0166182	0.00491745	3.37944	0.000757838	0.573726	chr14	SYNJ2BP	TSS200	70883859
574	cg21010566	0.0140544	0.00416022	3.37829	0.000760972	0.575095	chr7	NAMPT;NAMPT	5'UTR;1stExon	105925537
575	cg20579012	0.0175877	0.00520698	3.37771	0.000762549	0.575284	chr12	CACNA1C;CACNA1C;CACNA1C;CACNA1C;CACNA1C;CACNA1C;CACNA1C;CACNA1C;CACNA1C;CACNA1C;CACNA1C;CACNA1C;CACNA1C;CACNA1C;CACNA1C;CACNA1C;CACNA1C;CACNA1C;CACNA1C;CACNA1C;CACNA1C;CACNA1C;CACNA1C	3'UTR;3'UTR;3'UTR;3'UTR;3'UTR;3'UTR;3'UTR;3'UTR;3'UTR;3'UTR;3'UTR;3'UTR;3'UTR;3'UTR;3'UTR;3'UTR;3'UTR;3'UTR;3'UTR;3'UTR;3'UTR;3'UTR;3'UTR	2803823
576	cg18424965	0.0319212	0.0094528	3.3769	0.000764768	0.575956	chr14	BDKRB2	TSS1500	96670634
577	cg08348339	0.0236525	0.00700547	3.37629	0.000766441	0.576062	chr19	MYO9B;MYO9B	Body;Body	17305532
578	cg16202598	0.0173952	0.0051532	3.37561	0.000768334	0.576062	chr3	NDUFB5;MRPL47;MRPL47	TSS200;TSS200;TSS200	179322434
579	cg08515427	0.0241633	0.00715879	3.37533	0.000769087	0.576062	chr16	GNG13	Body	848997
580	cg23409587	0.0154695	0.00458471	3.37416	0.000772338	0.576062	chr3	RAB43	TSS200	128840680
581	cg04427437	0.0172629	0.00511644	3.37401	0.000772732	0.576062	chr3	CNTN4;CNTN4;CNTN4;CNTN4	Body;1stExon;5'UTR;Body	3081722
582	cg15747838	0.014279	0.00423346	3.3729	0.00077583	0.576062	chr11	ZFPL1;CDCA5	5'UTR;TSS1500	64851951
583	cg17782974	0.0220415	0.00653526	3.37271	0.000776366	0.576062	chr10	TRIM8	Body	104406990
584	cg25417766	-0.0202918	0.00601658	-3.37266	0.000776505	0.576062	chr19			52191468
585	cg11423991	0.0144399	0.00428257	3.37179	0.000778915	0.576062	chr1	USP33;USP33;USP33	5'UTR;5'UTR;5'UTR	78224937
586	cg03133686	0.0172944	0.00512929	3.37168	0.000779216	0.576062	chr8	TSNARE1	Body	143324673
587	cg12927753	-0.019446	0.00576766	-3.37156	0.000779553	0.576062	chr3	B3GALNT1;B3GALNT1;B3GALNT1;B3GALNT1;B3GALNT1	TSS1500;TSS1500;TSS1500;TSS1500;TSS1500	160823392
588	cg15978565	0.0228621	0.00678196	3.37102	0.000781081	0.576062	chr2	LPIN1	5'UTR	11894464
589	cg07878171	0.0289991	0.00860451	3.37022	0.000783302	0.576062	chr8	TRAPPC9;TRAPPC9	Body;Body	141109731
590	cg19529471	-0.0230447	0.00683787	-3.37015	0.0007835	0.576062	chr13	NBEA	Body	35517634
591	cg06878649	0.0378705	0.0112393	3.36948	0.000785396	0.576346	chr16	WFDC1	Body	84336112
592	cg06558938	0.00879387	0.00261017	3.36907	0.000786543	0.576346	chr11	TMEM134;TMEM134;TMEM134	TSS200;TSS200;TSS200	67236733
593	cg14184277	0.00789078	0.00234432	3.36592	0.000795477	0.580265	chr7			28893923
594	cg05816157	0.0215854	0.006414	3.36536	0.000797061	0.580265	chr1	CYB5R1	Body	202935683
595	cg13120952	0.0129388	0.00384498	3.36511	0.000797788	0.580265	chr17	TNFAIP1;IFT20	TSS1500;5'UTR	26662301
596	cg13720581	0.0115059	0.00341966	3.36463	0.000799163	0.580265	chr6	TNXB;TNXB	5'UTR;1stExon	32077017
597	cg26599209	0.0231917	0.00689282	3.36461	0.0007992	0.580265	chr5	CYFIP2;CYFIP2	TSS200;TSS1500	156692972
598	cg09438605	0.0217455	0.00646475	3.36371	0.000801798	0.580265	chr15	ARNT2	Body	80757169
599	cg05970874	0.0237286	0.0070547	3.36351	0.00080235	0.580265	chr16			1061053
600	cg24149502	0.0206285	0.00613372	3.36313	0.000803462	0.580265	chr10	CACNB2;CACNB2;CACNB2;CACNB2;CACNB2;CACNB2;CACNB2;CACNB2	Body;Body;Body;Body;Body;Body;TSS1500;Body	18628543
601	cg06910299	0.012723	0.00378335	3.3629	0.000804117	0.580265	chr4	TNIP2;TNIP2;TNIP2	1stExon;TSS1500;5'UTR	2758074
602	cg01789160	0.00947855	0.0028192	3.36215	0.000806278	0.580265	chr5	PPAP2A;PPAP2A;PPAP2A;RNF138P1;PPAP2A	5'UTR;1stExon;5'UTR;TSS200;1stExon	54830506
603	cg13702222	0.0186021	0.00553298	3.36203	0.000806605	0.580265	chr3	MBNL1;MBNL1;MBNL1;MBNL1;MBNL1;MBNL1;MBNL1;MBNL1;MBNL1;MBNL1;MBNL1;MBNL1	1stExon;5'UTR;5'UTR;1stExon;5'UTR;5'UTR;5'UTR;5'UTR;1stExon;5'UTR;1stExon;1stExon	152017240
604	cg13813247	0.0405578	0.012068	3.36076	0.000810298	0.581881	chr22			41461852
605	cg22553461	0.0177154	0.00527191	3.36033	0.000811535	0.581881	chr17	SUPT6H;SDF2	TSS200;TSS1500	26989142
606	cg21114334	-0.0254498	0.0075765	-3.35904	0.000815284	0.583605	chr6	IFITM4P	TSS1500	29720137
607	cg24401302	0.0178063	0.00530179	3.35854	0.000816737	0.583682	chr1			117028299
608	cg02185052	0.0219578	0.00654004	3.35745	0.000819936	0.585004	chr10	HHEX	Body	94452480
609	cg06169627	0.0248974	0.0074217	3.35468	0.000828075	0.588368	chr1	ACTRT2	1stExon	2938819
610	cg08193273	0.0175671	0.00523766	3.35399	0.000830111	0.588368	chr8	TRHR	Body	110116031
611	cg07052857	0.0158297	0.00472006	3.35371	0.00083095	0.588368	chr15	FBXO22OS;FBXO22	Body;Body	76225330
612	cg04257638	0.014523	0.00433181	3.35263	0.000834156	0.588368	chr16	SRCAP;SRCAP	5'UTR;1stExon	30710486
613	cg09772857	-0.0161991	0.0048319	-3.35254	0.000834434	0.588368	chr2	PLA2R1;PLA2R1	Body;Body	160913573
614	cg25599521	0.0208203	0.00621179	3.35174	0.000836818	0.588368	chr14	SERPINA12	5'UTR	94981685
615	cg07529955	0.0177122	0.00528462	3.35165	0.00083708	0.588368	chr17			2663165
616	cg27166661	0.0105761	0.00315611	3.351	0.000839023	0.588368	chr10	TCF7L2;TCF7L2;TCF7L2;TCF7L2;TCF7L2;TCF7L2	1stExon;1stExon;1stExon;1stExon;1stExon;1stExon	114710533
617	cg00046105	0.0167459	0.0049976	3.3508	0.000839633	0.588368	chr1	C1orf57	Body	233112527
618	cg20100987	0.0129661	0.00387042	3.35006	0.000841838	0.588368	chr8	LY6D	TSS1500	143868262
619	cg13551841	0.0276802	0.008263	3.3499	0.000842321	0.588368	chr9	EHMT1	Body	140687144
620	cg01023242	-0.0561038	0.0167506	-3.34936	0.000843946	0.588368	chr1	HLX	Body	221056674
621	cg13595161	0.0214837	0.00641438	3.34931	0.000844105	0.588368	chr10	CTBP2;CTBP2;CTBP2	Body;Body;Body	126713388
622	cg03541338	0.0143756	0.00429217	3.34927	0.000844215	0.588368	chr10	RGS10	Body	121301343
623	cg25673598	0.0225416	0.00673264	3.34811	0.000847722	0.588368	chr17	EPN2;EPN2;EPN2	5'UTR;Body;Body	19207476
624	cg02859042	0.0304726	0.00910602	3.34642	0.000852834	0.588368	chr12	NCOR2;NCOR2	Body;Body	124971861
625	cg11856711	0.0127241	0.00380307	3.34573	0.000854915	0.588368	chr12	ZNF385A;ZNF385A	TSS1500;TSS1500	54785309
626	cg22868319	0.0139439	0.00416847	3.34509	0.000856864	0.588368	chr20	PIGU	TSS200	33265117
627	cg02305289	-0.0284929	0.00851892	-3.34465	0.000858206	0.588368	chr16			51578996
628	cg04497889	0.016268	0.00486413	3.34448	0.00085874	0.588368	chr4	TADA2B	Body	7046407
629	cg13848989	0.0193287	0.00577943	3.34439	0.000859025	0.588368	chr2			182549955
630	cg27143326	0.0216639	0.00647778	3.34434	0.000859168	0.588368	chr3	ABHD6	5'UTR	58227354
631	cg16828937	0.0128368	0.0038385	3.34423	0.000859519	0.588368	chr17	FDXR;FDXR	TSS200;TSS200	72869164
632	cg19811123	0.0137604	0.00411545	3.3436	0.000861422	0.588368	chr1	OBSCN;OBSCN	Body;Body	228401572
633	cg04579809	0.0257929	0.00771504	3.3432	0.00086267	0.588368	chr16	ZDHHC7;ZDHHC7	Body;Body	85024144
634	cg15088324	-0.0349168	0.0104473	-3.34219	0.000865758	0.588368	chr19	C3	Body	6707621
635	cg08122351	0.0138658	0.00414905	3.34191	0.00086662	0.588368	chr2	DNAH7	TSS200	196933546
636	cg11557938	-0.0304769	0.00912166	-3.34116	0.000868936	0.588368	chr19	PRR24	TSS1500	47777623
637	cg06755262	-0.0207493	0.00621143	-3.34051	0.000870965	0.588368	chr6			14824437
638	cg19699807	0.020174	0.00603969	3.34023	0.000871834	0.588368	chr19	OR10H4	1stExon	16060211
639	cg02035391	0.0202296	0.00605688	3.33993	0.00087275	0.588368	chr3	KIAA0226	5'UTR	197466583
640	cg05587282	0.0106313	0.00318347	3.33954	0.000873957	0.588368	chr6	COL12A1;COL12A1	TSS1500;TSS1500	75915885
641	cg23740135	0.0236074	0.00707304	3.33766	0.000879824	0.588368	chr6	MDFI	Body	41621208
642	cg26567249	0.050898	0.015253	3.33691	0.000882168	0.588368	chr8	UQCRB;UQCRB	5'UTR;1stExon	97247842
643	cg02645993	0.0205687	0.00616444	3.33666	0.000882946	0.588368	chr6	FAM120B	Body	170674463
644	cg18799284	-0.0261916	0.00785022	-3.33642	0.000883719	0.588368	chr8	BMP1;BMP1;BMP1	Body;Body;Body	22034390
645	cg21279756	0.0192279	0.00576423	3.33573	0.000885872	0.588368	chr8	TRAPPC9;TRAPPC9	Body;Body	140847610
646	cg27541515	0.0236629	0.00709448	3.33539	0.000886958	0.588368	chr19	ZNF235	5'UTR	44808796
647	cg12097441	0.0202133	0.00606091	3.33502	0.000888112	0.588368	chr1	ARHGEF16	Body	3395258
648	cg00094943	0.0196599	0.00589527	3.33487	0.000888597	0.588368	chr7	ZNF775	Body	150093059
649	cg05298510	0.0232264	0.00696644	3.33404	0.000891228	0.588368	chr16	USP10	Body	84776329
650	cg07704136	0.0107661	0.00322944	3.33373	0.000892191	0.588368	chr3	PVRL3	TSS1500	110790533
651	cg04229930	0.0158938	0.00476779	3.33357	0.000892704	0.588368	chr2			224433836
652	cg19760441	0.0196516	0.00589542	3.33337	0.000893331	0.588368	chr6	PSMB9;PSMB9	Body;Body	32825139
653	cg19845878	0.0266969	0.00801076	3.33263	0.000895699	0.588368	chr4	TACC3	Body	1742857
654	cg12896922	0.0255475	0.00766664	3.33229	0.000896773	0.588368	chr8	DPYS	Body	105453719
655	cg20300246	0.0217467	0.00652667	3.33198	0.00089775	0.588368	chr9	LHX3	Body	139096747
656	cg16623943	0.0251498	0.00754811	3.33193	0.000897905	0.588368	chr6			80251197
657	cg08772111	0.0442818	0.0132904	3.33187	0.000898113	0.588368	chr2	HDAC4	Body	240002329
658	cg10040059	0.0146874	0.00440869	3.33147	0.000899364	0.588368	chr1	ZNF691	TSS1500	43312005
659	cg01418351	0.0130174	0.00390795	3.331	0.000900875	0.588368	chr4	MAEA;MAEA	Body;Body	1294432
660	cg02426999	-0.0210728	0.00632636	-3.33095	0.000901034	0.588368	chr11			74951179
661	cg18573544	0.0286416	0.00860165	3.32978	0.000904784	0.588368	chr6	BTBD9;BTBD9	TSS200;TSS200	38608108
662	cg20262683	0.0276486	0.00830348	3.32976	0.000904839	0.588368	chr7	NPTX2	Body	98257872
663	cg23828301	0.0195197	0.00586313	3.32923	0.000906546	0.588368	chr3	IL5RA;IL5RA	Body;Body	3123308
664	cg23930334	0.0254944	0.00765889	3.32873	0.000908156	0.588368	chr11	SLC22A20	Body	64993335
665	cg07241733	0.0156795	0.00471196	3.32758	0.000911859	0.588368	chr8	ARFGEF1	Body	68255213
666	cg08166720	-0.0194371	0.00584167	-3.32731	0.000912734	0.588368	chr17	ZZEF1	Body	3960489
667	cg24336646	0.0112882	0.00339258	3.32731	0.000912735	0.588368	chr6	STX7	5'UTR	132834059
668	cg02726278	0.0212557	0.00638869	3.32709	0.000913459	0.588368	chr4	TADA2B	Body	7053991
669	cg19430622	0.0323285	0.00971748	3.32684	0.000914282	0.588368	chr2	CNGA3;CNGA3	Body;Body	99004092
670	cg06573718	0.00866665	0.00260524	3.32662	0.000914989	0.588368	chr12	APAF1;IKBIP;IKBIP;APAF1;APAF1;IKBIP;APAF1;APAF1	TSS1500;TSS200;TSS200;TSS1500;TSS1500;TSS200;TSS1500;TSS1500	99038766
671	cg09605893	0.0106077	0.00318884	3.32652	0.000915313	0.588368	chr17	TXNDC17;KIAA0753	TSS1500;5'UTR	6543391
672	cg18684060	0.0162909	0.00489783	3.32614	0.000916541	0.588368	chr3	OGG1;OGG1;OGG1;OGG1;OGG1;OGG1;OGG1;OGG1	Body;Body;Body;Body;Body;Body;Body;Body	9795423
673	cg02072446	0.0319304	0.00960199	3.32539	0.000918977	0.588368	chr2	HDAC4	5'UTR	240301931
674	cg14232108	-0.0194577	0.00585217	-3.32488	0.000920654	0.588368	chr9			33202784
675	cg02350107	0.0125912	0.0037879	3.32406	0.000923314	0.588368	chr19	ZNF575	TSS1500	44037044
676	cg15363333	-0.0259413	0.0078042	-3.32401	0.000923466	0.588368	chr1	PGBD5	Body	230468611
677	cg25357525	0.0201674	0.00606719	3.32401	0.000923475	0.588368	chr5	COX7C	TSS200	85913670
678	cg10886334	0.0201988	0.00607697	3.32382	0.000924099	0.588368	chr1	ST3GAL3;ST3GAL3;ST3GAL3;ST3GAL3;ST3GAL3;ST3GAL3;ST3GAL3;ST3GAL3;ST3GAL3;ST3GAL3	Body;Body;Body;Body;Body;Body;Body;Body;Body;Body	44334785
679	cg02765343	0.025335	0.00762392	3.3231	0.000926471	0.588368	chr10	FAM53B	Body	126331238
680	cg20712054	0.0251	0.00755336	3.32302	0.000926713	0.588368	chr19	LRP3	Body	33693412
681	cg22369590	0.0215484	0.00648488	3.32287	0.000927213	0.588368	chr1	HAPLN2	5'UTR	156592342
682	cg07687131	0.0296863	0.00893396	3.32286	0.000927256	0.588368	chr12	SOCS2	Body	93967580
683	cg26121591	0.0122961	0.00370059	3.32273	0.000927662	0.588368	chr5	CPLX2;CPLX2;CPLX2	1stExon;5'UTR;5'UTR	175298564
684	cg09088576	-0.0198014	0.00596017	-3.32229	0.000929122	0.588368	chr1	CSF3R;CSF3R;CSF3R;CSF3R	5'UTR;5'UTR;5'UTR;5'UTR	36947785
685	cg13545165	0.023051	0.00693943	3.32174	0.000930937	0.588368	chr11	PRDM11	Body	45204843
686	cg04513146	0.0265691	0.00799862	3.32171	0.000931043	0.588368	chr15	LOC145814;LOC145814	Body;5'UTR	99525812
687	cg26644779	0.0142035	0.00427649	3.32131	0.000932349	0.588368	chr4	ZFYVE28	Body	2280924
688	cg01008154	0.0247468	0.00745251	3.3206	0.000934697	0.588368	chr1	PIK3R3;PIK3R3	Body;Body	46509395
689	cg01401135	0.0736157	0.0221702	3.32048	0.000935094	0.588368	chr17	DNAH17	Body	76522783
690	cg22027865	0.0197398	0.0059453	3.32025	0.00093587	0.588368	chr8			77147679
691	cg08502159	0.0171704	0.00517234	3.31967	0.000937781	0.588451	chr6	BAT4	Body	31631638
692	cg11002907	0.0217308	0.00654686	3.31927	0.000939097	0.588451	chr12			133052802
693	cg14529224	0.0160184	0.00482632	3.31898	0.000940072	0.588451	chr15	WDR76;WDR76	TSS200;TSS200	44119093
694	cg22332339	0.027822	0.00838482	3.31815	0.000942847	0.589338	chr1	PRKCZ;PRKCZ	TSS1500;Body	2003605
695	cg11459133	0.0173329	0.00522631	3.31648	0.000948418	0.590882	chr2			11102129
696	cg16486432	0.0173442	0.0052303	3.31611	0.000949654	0.590882	chr3	DNAH1	TSS200	52350245
697	cg21449397	0.018102	0.00546001	3.31538	0.000952125	0.590882	chr12	RPH3A;RPH3A	Body;Body	113305783
698	cg03374231	-0.0118032	0.003561	-3.31457	0.000954831	0.590882	chr16			86903449
699	cg08695558	0.0216545	0.00653347	3.31439	0.000955444	0.590882	chr22	MIRLET7A3;LOC400931	TSS1500;Body	46507614
700	cg15832300	0.0145465	0.00438929	3.31408	0.000956477	0.590882	chr12	TMBIM6;TMBIM6	Body;5'UTR	50144396
701	cg12590655	0.019461	0.00587227	3.31405	0.000956607	0.590882	chr6			164340525
702	cg25242729	0.0122061	0.00368409	3.3132	0.000959456	0.590882	chr11	MACROD1	Body	63854047
703	cg25602159	-0.0198247	0.00598381	-3.31307	0.000959923	0.590882	chr19	ADCK4;ITPKC;ADCK4	5'UTR;TSS1500;TSS1500	41222284
704	cg12848315	0.019283	0.00582073	3.31282	0.000960755	0.590882	chr14	C14orf179;C14orf179	Body;Body	76479761
705	cg22667835	-0.0190483	0.00575041	-3.31252	0.000961775	0.590882	chr4	JAKMIP1;JAKMIP1	Body;Body	6107791
706	cg20767356	0.0393689	0.0118863	3.31214	0.000963064	0.590882	chr1	HORMAD1	5'UTR	150693100
707	cg27418164	0.0200804	0.00606284	3.31204	0.000963391	0.590882	chr19	ZC3H4	Body	47614620
708	cg01172049	0.0255102	0.00770446	3.31109	0.000966634	0.590882	chr12			132286526
709	cg19089073	0.0272984	0.0082449	3.31095	0.000967123	0.590882	chr7			74020924
710	cg16554148	0.0133008	0.00401808	3.31022	0.000969605	0.590882	chr1	TP73;TP73;TP73;TP73	Body;Body;Body;Body	3630882
711	cg03896436	0.0321031	0.00969834	3.31017	0.000969805	0.590882	chr5			141082572
712	cg05327931	0.0182108	0.00550271	3.30942	0.000972352	0.590882	chr10	C10orf58;C10orf58	Body;5'UTR	82178480
713	cg00503704	0.0181812	0.00549494	3.30872	0.00097476	0.590882	chr19	ZNF302;ZNF302	TSS1500;TSS1500	35167998
714	cg09909671	0.0133427	0.00403292	3.30846	0.000975658	0.590882	chr11	FAR1	TSS1500	13689641
715	cg22410827	0.0206067	0.00622993	3.30769	0.000978307	0.590882	chr11	CHID1;CHID1;CHID1;CHID1;CHID1	5'UTR;5'UTR;5'UTR;5'UTR;5'UTR	908781
716	cg10131088	0.0302451	0.00914463	3.30742	0.000979245	0.590882	chr15			99979527
717	cg09387749	0.0158598	0.00479603	3.30687	0.000981158	0.590882	chr2	HOXD3	TSS200	177028680
718	cg11668917	0.0147967	0.00447489	3.30661	0.000982029	0.590882	chr2	SNORA80B;ODC1	Body;5'UTR	10586873
719	cg01342692	0.0188103	0.00568955	3.30612	0.000983751	0.590882	chr12	DNM1L;DNM1L;DNM1L	Body;Body;Body	32832968
720	cg09567644	0.0114894	0.00347552	3.30581	0.000984819	0.590882	chr16	SOCS1	TSS1500	11350363
721	cg02377690	-0.0194811	0.00589557	-3.30437	0.000989842	0.590882	chr6	FTSJD2	TSS1500	37400392
722	cg26843711	0.0168307	0.00509455	3.30367	0.000992286	0.590882	chr5	PCDHGA4;PCDHGA6;PCDHGA1;PCDHGA5;PCDHGB1;PCDHGA6;PCDHGA3;PCDHGA2;PCDHGB2;PCDHGB3	Body;TSS1500;Body;Body;Body;TSS1500;Body;Body;Body;Body	140753449
723	cg20490900	0.0309683	0.00937408	3.30361	0.000992485	0.590882	chr1	SSU72	Body	1502606
724	cg00418284	0.00703766	0.00213034	3.30354	0.00099271	0.590882	chr7	FIGNL1;FIGNL1	TSS200;TSS200	50518148
725	cg01579884	-0.0202988	0.00614469	-3.30346	0.000992994	0.590882	chr7	ELMO1;ELMO1;ELMO1	5'UTR;Body;5'UTR	37004390
726	cg19655070	0.041923	0.0126924	3.30301	0.000994575	0.590882	chr17	HEXIM2	TSS1500	43237981
727	cg23782952	0.0136317	0.0041271	3.30298	0.000994704	0.590882	chr21	CBS	TSS200	44496158
728	cg08015652	-0.012827	0.00388353	-3.30293	0.000994851	0.590882	chr11	PPP1R14B	TSS200	64014541
729	cg05155319	-0.0152016	0.00460288	-3.30262	0.000995965	0.590882	chr4			109355164
730	cg07361180	0.0130569	0.00395377	3.3024	0.000996721	0.590882	chr1	RALGPS2	TSS1500	178694013
731	cg01294811	0.0354541	0.0107392	3.30137	0.00100036	0.590882	chr5	NDUFS6	Body	1806625
732	cg27110206	0.0190229	0.00576219	3.30133	0.00100047	0.590882	chr12			54750276
733	cg17070338	0.00779311	0.00236083	3.301	0.00100166	0.590882	chr13	CARKD	Body	111268441
734	cg12799314	-0.0569564	0.0172563	-3.3006	0.00100304	0.590882	chr10	ADARB2	Body	1405193
735	cg20645912	0.0163981	0.00496826	3.30058	0.00100314	0.590882	chr6	HLA-DQB2	Body	32729274
736	cg24241823	-0.0170069	0.00515334	-3.30018	0.00100455	0.590882	chr17	HOXB3	5'UTR	46635529
737	cg00083596	0.0201481	0.00610557	3.29996	0.00100533	0.590882	chr7	SDK1	Body	3996856
738	cg22838079	0.0189121	0.00573213	3.29931	0.00100763	0.590882	chr8			21759671
739	cg26155170	0.0248985	0.00754735	3.29897	0.00100883	0.590882	chr1			943064
740	cg26560769	0.020722	0.00628209	3.29858	0.00101022	0.590882	chr1	ASTN1;ASTN1	Body;Body	177002422
741	cg13209298	0.0183851	0.00557374	3.29852	0.00101044	0.590882	chr3	SEMA3B;SEMA3B	TSS1500;TSS1500	50303807
742	cg19651706	0.0349753	0.0106036	3.29844	0.0010107	0.590882	chr19	CEACAM16	Body	45207327
743	cg27658391	0.0211102	0.0064012	3.29784	0.00101284	0.590997	chr5	TMCO6	Body	140023555
744	cg12145564	0.0209018	0.00633898	3.29735	0.00101461	0.590997	chr11	GPR152	TSS200	67220263
745	cg07535191	0.0118237	0.00358595	3.29724	0.00101498	0.590997	chr11			27250166
746	cg22825529	0.0186756	0.00566961	3.29398	0.00102669	0.591279	chr3	EAF1	Body	15473049
747	cg10073842	0.023648	0.00718032	3.29345	0.0010286	0.591279	chr15	MAGEL2	TSS1500	23894198
748	cg02905118	0.0111229	0.00337753	3.29319	0.00102953	0.591279	chr12	ZNF664;ZNF664;CCDC92	1stExon;5'UTR;TSS1500	124458211
749	cg22116458	0.028223	0.00857257	3.29225	0.00103297	0.591279	chr17			21226746
750	cg00705878	0.0238699	0.00725117	3.29187	0.00103431	0.591279	chr3	SR140	TSS200	142720294
751	cg14209730	-0.0216957	0.00659178	-3.29132	0.00103632	0.591279	chr2			64632636
752	cg08649919	0.0129807	0.00394498	3.29043	0.00103957	0.591279	chr22	CABIN1	Body	24551820
753	cg14277392	0.0136416	0.00414688	3.2896	0.0010426	0.591279	chr19	ZNF471	TSS1500	57018933
754	cg12526120	0.0156873	0.00476896	3.28946	0.00104314	0.591279	chr1	GLRX2;GLRX2;GLRX2	1stExon;Body;5'UTR	193074554
755	cg00688785	0.0199235	0.0060572	3.28924	0.00104394	0.591279	chr2	HOXD9	TSS1500	176985953
756	cg17663253	0.00977396	0.00297155	3.28918	0.00104414	0.591279	chr3	TNK2;TNK2	TSS200;5'UTR	195622522
757	cg15269385	0.0240937	0.00732529	3.28911	0.00104441	0.591279	chr4			1632273
758	cg08260625	0.0288611	0.00877579	3.28871	0.00104585	0.591279	chr1	LOC728661;CDK11B;CDK11B;CDK11B;CDK11B;CDK11B;CDK11B	Body;Body;Body;Body;Body;Body;5'UTR	1602789
759	cg15845071	-0.0651859	0.0198236	-3.2883	0.00104736	0.591279	chr11	C11orf40	1stExon	4599033
760	cg05210398	0.0353005	0.0107367	3.28785	0.00104903	0.591279	chr12	EP400	Body	132470983
761	cg00552805	0.0164115	0.00499315	3.28681	0.00105288	0.591279	chr7	POLM	Body	44119858
762	cg03554765	-0.0251695	0.00765801	-3.28669	0.00105329	0.591279	chr5	SPOCK1	TSS1500	136836414
763	cg25369262	-0.02112	0.00642605	-3.28663	0.00105354	0.591279	chr1	TSPAN1	Body	46649132
764	cg10453758	0.0192423	0.00585548	3.28619	0.00105514	0.591279	chr3	UBA5;UBA5;ACAD11	Body;5'UTR;TSS1500	132380190
765	cg09494672	0.0201357	0.00612799	3.28585	0.0010564	0.591279	chr19	ZNF536	5'UTR	30932051
766	cg06772580	0.0239701	0.00729511	3.28578	0.00105669	0.591279	chr17	TP53I13	Body	27899576
767	cg03431111	0.0171841	0.00523002	3.28567	0.00105709	0.591279	chr11	SNORD30;SNORD22;SNORD29;SNORD31;SNHG1	TSS1500;TSS1500;Body;TSS1500;Body	62621406
768	cg14776050	0.0219267	0.00667453	3.28513	0.00105908	0.591279	chr11	ARRB1;ARRB1	Body;Body	74978433
769	cg02608656	0.0275722	0.00839408	3.28472	0.00106063	0.591279	chr12	ITGA7;ITGA7;ITGA7	Body;Body;Body	56090830
770	cg17804651	0.0147613	0.00449461	3.28423	0.00106245	0.591279	chr1	AMPD2;AMPD2;AMPD2	Body;Body;Body	110173057
771	cg25191172	0.0277887	0.00846332	3.28342	0.00106544	0.591279	chr6	ZBTB22;ZBTB22	Body;Body	33283789
772	cg08014182	0.0173563	0.00528636	3.28323	0.00106617	0.591279	chr6	RPS18	Body	33241594
773	cg00826921	0.0407553	0.0124137	3.28309	0.00106668	0.591279	chr3	C3orf58;C3orf58	Body;TSS200	143692146
774	cg06837675	0.021553	0.00656488	3.28307	0.00106676	0.591279	chr11	TPCN2	Body	68845932
775	cg04930733	0.0286368	0.00872259	3.28306	0.00106679	0.591279	chr17	SLC38A10;SLC38A10	Body;Body	79253479
776	cg14306451	0.0163778	0.00498956	3.28242	0.0010692	0.591279	chr5	BASP1;LOC285696	5'UTR;TSS1500	17218778
777	cg00960379	0.015134	0.00461065	3.2824	0.00106926	0.591279	chr15	NEIL1;MIR631	Body;TSS200	75646093
778	cg17145146	0.0218303	0.00665084	3.28234	0.00106951	0.591279	chr6			150436619
779	cg12821290	0.0145843	0.00444346	3.2822	0.00107002	0.591279	chr3	COPG	TSS200	128968351
780	cg20458668	0.0263673	0.0080344	3.28181	0.00107149	0.591279	chr14	TECPR2	Body	102963408
781	cg27061836	0.0162495	0.00495159	3.28167	0.00107201	0.591279	chr19	BCAT2;BCAT2;BCAT2;BCAT2	Body;Body;Body;Body	49310606
782	cg20333904	-0.0196596	0.00599225	-3.28084	0.00107513	0.591279	chr2			240724165
783	cg25969983	0.0197654	0.00602521	3.28046	0.00107658	0.591279	chr1	KIF21B	Body	200975291
784	cg18241829	0.0175679	0.00535614	3.27996	0.00107844	0.591279	chr2			176952696
785	cg08220872	0.0249686	0.00761368	3.27943	0.00108045	0.591279	chr19	SLC27A1	Body	17613063
786	cg09967487	0.0185721	0.00566349	3.27927	0.00108106	0.591279	chr16	ACSM1	TSS1500	20703830
787	cg26867284	-0.0207442	0.00632826	-3.27802	0.00108581	0.591279	chr6	RIMS1	Body	72889437
788	cg07209066	0.0198474	0.00605601	3.27731	0.00108851	0.591279	chr12			76139262
789	cg09565002	0.0204064	0.00622662	3.27728	0.00108861	0.591279	chr4	FGFBP1;FGFBP1	1stExon;5'UTR	15939889
790	cg09076650	-0.0321067	0.00979713	-3.27715	0.0010891	0.591279	chr7			73424891
791	cg22062601	0.0318998	0.00973533	3.2767	0.00109081	0.591279	chr6			28833340
792	cg16582978	0.00951411	0.00290361	3.27665	0.00109103	0.591279	chr5	NPM1;NPM1;NPM1;NPM1;NPM1;NPM1	1stExon;1stExon;5'UTR;5'UTR;5'UTR;1stExon	170814878
793	cg23319104	0.0210685	0.00643064	3.27627	0.00109245	0.591279	chr5	ADAMTS2;ADAMTS2	Body;Body	178631845
794	cg06943667	0.0147337	0.00449733	3.2761	0.00109313	0.591279	chr11	DKK3;DKK3;DKK3	TSS200;5'UTR;5'UTR	12030278
795	cg03138446	0.0189881	0.00579615	3.27599	0.00109355	0.591279	chr1	SLC27A3	TSS1500	153746880
796	cg12375025	0.0497867	0.0151997	3.27551	0.00109536	0.591279	chr18	RTTN	TSS200	67873125
797	cg18981758	0.0310483	0.00947975	3.27522	0.0010965	0.591279	chr22	PLA2G6;PLA2G6	Body;Body	38530712
798	cg15036326	0.0205203	0.00626537	3.27519	0.00109661	0.591279	chr17	RPL23A;SNORD4A	Body;TSS1500	27048708
799	cg06156847	0.0307851	0.00940016	3.27496	0.0010975	0.591279	chr2	IL1F7;IL1F7;IL1F7;IL1F7;IL1F7	Body;Body;Body;TSS1500;Body	113672199
800	cg00398781	0.0276073	0.00843016	3.27483	0.00109799	0.591279	chr13	MCF2L	Body	113631199
801	cg11286977	0.0221052	0.00675057	3.27457	0.001099	0.591279	chr6	TRIM26	TSS1500	30181713
802	cg00503383	0.0210336	0.00642474	3.27384	0.00110178	0.591279	chr1			91301651
803	cg26524905	0.0168394	0.00514411	3.27353	0.001103	0.591279	chr1	MEGF6	Body	3506323
804	cg20699340	-0.0297025	0.00907382	-3.27343	0.00110339	0.591279	chr1	PGBD5	Body	230468699
805	cg26067361	0.0146723	0.00448233	3.27337	0.00110361	0.591279	chr8			38010768
806	cg04843690	0.0181988	0.0055599	3.27322	0.00110417	0.591279	chr5	LPCAT1	Body	1514608
807	cg14608384	0.0129922	0.00396941	3.27308	0.00110471	0.591279	chr5			54516879
808	cg15159111	0.0194286	0.00593599	3.27303	0.00110493	0.591279	chr2	NPAS2	Body	101550976
809	cg07925311	0.014063	0.00429695	3.27279	0.00110586	0.591279	chr16	KIFC3;KIFC3	5'UTR;5'UTR	57835436
810	cg14825688	0.0241739	0.00738687	3.27255	0.00110678	0.591279	chr5	LEAP2	TSS1500	132208181
811	cg10601476	0.0201126	0.0061468	3.27204	0.00110876	0.591279	chr17	PITPNA	Body	1437284
812	cg02787991	-0.0288762	0.00882521	-3.27202	0.00110884	0.591279	chr17	SECTM1	5'UTR	80291405
813	cg03010887	0.021072	0.00644022	3.27193	0.00110917	0.591279	chr16			85600235
814	cg15907134	0.0269819	0.00824671	3.27184	0.00110952	0.591279	chr17	RPH3AL	Body	96086
815	cg03009397	0.0169812	0.00519144	3.27099	0.0011128	0.591434	chr11	NLRP6	TSS200	278538
816	cg11517071	0.0104461	0.00319355	3.27099	0.00111284	0.591434	chr2	SLC39A10;SLC39A10	5'UTR;TSS200	196521772
817	cg07458849	-0.0218555	0.00668217	-3.27071	0.0011139	0.591434	chr14			106004607
818	cg13696012	0.0224282	0.00685802	3.27036	0.00111528	0.591446	chr20	BPIL1	TSS200	31595360
819	cg03352893	0.0213497	0.00653114	3.26891	0.00112092	0.592903	chr16	SOLH	3'UTR	604188
820	cg14212891	0.0277552	0.00849199	3.26839	0.00112296	0.592903	chr1			212733199
821	cg03974689	0.00926882	0.00283614	3.26811	0.00112406	0.592903	chr16	NECAB2	TSS1500	84001754
822	cg01052699	0.0181143	0.0055432	3.26785	0.00112511	0.592903	chr4			171030995
823	cg09797334	-0.0469215	0.0143589	-3.26775	0.00112547	0.592903	chr11			39183488
824	cg02820514	0.0181886	0.00556679	3.26733	0.00112712	0.592903	chr3	ZIC4	TSS1500	147124827
825	cg26813796	0.0163025	0.00499013	3.26695	0.00112863	0.592903	chr1	ENAH;ENAH	Body;Body	225806065
826	cg10206594	0.0214463	0.0065652	3.26666	0.00112978	0.592903	chr1	GRIK3	Body	37314665
827	cg19072251	0.00869623	0.00266241	3.2663	0.00113119	0.592903	chr7	ZNF786;ZNF786	5'UTR;1stExon	148787821
828	cg21374864	0.0283748	0.00868773	3.26608	0.00113208	0.592903	chr9	TOR1A	TSS200	132586569
829	cg00270878	0.0196246	0.00600961	3.26553	0.00113422	0.592903	chr11	SLC22A11	Body	64334217
830	cg08349108	0.0140912	0.0043152	3.26548	0.00113443	0.592903	chr11			33058248
831	cg19696333	0.0345786	0.0105912	3.26483	0.00113702	0.593519	chr10	IKZF5;IKZF5;ACADSB	5'UTR;1stExon;TSS200	124768261
832	cg14400768	0.0162765	0.00498598	3.26446	0.00113847	0.593519	chr22	PPARA;PPARA	Body;Body	46609193
833	cg09260667	-0.0216063	0.00661927	-3.26415	0.00113972	0.593519	chr16			50679494
834	cg06443533	0.0155008	0.00474931	3.2638	0.00114108	0.593519	chr1	FAM132A	TSS1500	1182424
835	cg14485643	0.0186711	0.00572182	3.26313	0.00114377	0.593643	chr9	RAPGEF1;RAPGEF1	Body;Body	134484581
836	cg19055458	0.0318406	0.00976064	3.26214	0.00114771	0.593643	chr6	MYLIP	TSS1500	16128933
837	cg13943355	0.0217379	0.00666375	3.26211	0.00114785	0.593643	chr15	SMAD3;SMAD3;SMAD3;SMAD3	Body;Body;Body;Body	67470870
838	cg04476125	0.0328638	0.0100746	3.26204	0.00114811	0.593643	chr4	C4orf22	Body	81308403
839	cg17876200	0.0143372	0.0043953	3.26194	0.00114851	0.593643	chr1	KLHDC9;KLHDC9;KLHDC9	TSS1500;TSS1500;TSS1500	161067927
840	cg16295725	-0.0150552	0.00461576	-3.26169	0.00114954	0.593643	chr4	ZNF518B	TSS200	10459219
841	cg04986931	0.0172711	0.00529664	3.26077	0.00115322	0.594795	chr22			39850128
842	cg15403660	0.0307926	0.00944427	3.26045	0.00115451	0.594795	chr14	DYNC1H1	Body	102482777
843	cg21044834	0.0186004	0.00570608	3.25976	0.0011573	0.594998	chr2	PDK1	TSS1500	173420373
844	cg05002837	0.0207642	0.0063707	3.25932	0.00115906	0.594998	chr22	GRAMD4	Body	47057371
845	cg20342460	0.0343844	0.0105496	3.25931	0.00115908	0.594998	chr12			52474047
846	cg09369294	0.0248228	0.00761702	3.25886	0.00116092	0.594998	chr17	TRPV1;TRPV1;TRPV1;TRPV1	Body;Body;Body;Body	3483541
847	cg26153234	0.0222104	0.00681674	3.25822	0.00116351	0.594998	chr13	ATP8A2	TSS1500	25945413
848	cg01735357	0.0249526	0.00765899	3.25794	0.00116463	0.594998	chr20	HAR1B;HAR1A	Body;TSS200	61732467
849	cg06977427	0.0155403	0.00477025	3.25776	0.00116536	0.594998	chr9	KIAA1432	5'UTR	5629645
850	cg00348771	0.01176	0.00360998	3.25764	0.00116587	0.594998	chr1	MGST3	TSS1500	165599927
851	cg13448605	0.0236637	0.00726643	3.25658	0.00117016	0.595474	chr1	RSPO1;RSPO1	1stExon;5'UTR	38100467
852	cg24342610	0.0206641	0.00634547	3.25652	0.00117043	0.595474	chr3	HYAL3;IFRD2	Body;TSS1500	50331002
853	cg10626625	-0.0078254	0.00240318	-3.25626	0.00117146	0.595474	chr8	COL22A1	Body	139703821
854	cg25690537	0.0168164	0.00516464	3.25606	0.0011723	0.595474	chr19	VSTM2B	Body	30022536
855	cg07812953	0.0143829	0.0044182	3.25537	0.0011751	0.5962	chr11			32130759
856	cg12319871	-0.013223	0.00406281	-3.25464	0.00117811	0.59652	chr6	PACSIN1	5'UTR	34489552
857	cg08049853	0.0256607	0.00788686	3.2536	0.00118236	0.59652	chr4			41875784
858	cg18542992	0.0165457	0.00508659	3.2528	0.00118564	0.59652	chr8	ZNF703	TSS1500	37552144
859	cg03530537	0.0175757	0.00540414	3.25226	0.00118788	0.59652	chr18			13803442
860	cg27161340	0.0168484	0.00518093	3.252	0.00118894	0.59652	chr16	ZCCHC14	Body	87492672
861	cg23109134	0.0192243	0.00591222	3.25162	0.00119053	0.59652	chr10	ATP5C1;ATP5C1;KIN	TSS200;TSS200;TSS200	7830051
862	cg01652532	0.0191496	0.00588991	3.25125	0.00119206	0.59652	chr20	NECAB3;NECAB3;C20orf134	Body;Body;TSS1500	32253007
863	cg10121816	0.0119287	0.00366905	3.25118	0.00119235	0.59652	chr1	UFC1	1stExon	161123804
864	cg20762310	0.013294	0.00408994	3.25042	0.00119552	0.59652	chr6	VPS52;RPS18	Body;TSS1500	33239260
865	cg12180067	0.020236	0.00622584	3.25032	0.00119592	0.59652	chr3	ESYT3	Body	138160066
866	cg00951204	0.0217757	0.00670081	3.24971	0.00119847	0.59652	chr10	INPP5A	Body	134536236
867	cg13567360	0.0182248	0.00560832	3.2496	0.00119891	0.59652	chr9	C5	Body	123745713
868	cg06671069	0.0168679	0.00519135	3.24923	0.00120048	0.59652	chr10	IFIT5	TSS200	91174283
869	cg10539936	0.0217701	0.00670025	3.24915	0.00120081	0.59652	chr14			70499985
870	cg02514579	0.0365775	0.0112614	3.24804	0.00120543	0.59652	chr10	DIP2C	Body	717091
871	cg02608963	-0.0226497	0.00697409	-3.24769	0.00120689	0.59652	chr16			46878553
872	cg06189266	0.0206743	0.00636624	3.24749	0.00120773	0.59652	chr5	MGAT4B;MIR1229;MGAT4B	Body;TSS1500;Body	179226753
873	cg17725123	0.0128995	0.00397256	3.24714	0.00120923	0.59652	chr22	SERHL	TSS200	42896500
874	cg22674884	0.0190257	0.00586021	3.2466	0.0012115	0.59652	chr15	MNS1	TSS200	56757499
875	cg08477740	-0.0145856	0.00449277	-3.24646	0.00121207	0.59652	chr1	PLEKHG5;PLEKHG5;PLEKHG5;PLEKHG5	5'UTR;TSS200;Body;Body	6550680
876	cg05052324	0.0114343	0.00352249	3.24609	0.00121364	0.59652	chr1	PAX7;PAX7;PAX7	TSS1500;TSS1500;TSS1500	18957020
877	cg15165927	0.030054	0.00925869	3.24603	0.00121387	0.59652	chr5	NKD2	Body	1033518
878	cg07316730	0.0195868	0.00603444	3.24583	0.0012147	0.59652	chr17	GRB2;GRB2	Body;Body	73316721
879	cg12503656	0.0238853	0.00735877	3.24583	0.00121472	0.59652	chr17	CSNK1D;CSNK1D	Body;Body	80208091
880	cg12079597	0.0182166	0.00561273	3.24558	0.00121576	0.59652	chr3	DAG1;DAG1	Body;Body	49568630
881	cg23792383	0.0347318	0.0107036	3.24489	0.0012187	0.59652	chr13	KLF5;KLF5	5'UTR;1stExon	73633288
882	cg13683516	0.00907373	0.00279637	3.24482	0.00121899	0.59652	chr12	OBFC2B	TSS200	56618066
883	cg10550074	0.0147985	0.00456086	3.24468	0.00121957	0.59652	chr6	C6orf222	TSS200	36304794
884	cg14051236	-0.0160451	0.00494566	-3.24428	0.00122126	0.59652	chr14	CCDC85C	Body	100029763
885	cg23267217	0.0118984	0.00366776	3.24406	0.0012222	0.59652	chr1	ZNF593	TSS200	26496298
886	cg09347413	0.0142847	0.00440394	3.24362	0.00122407	0.59652	chr13			23734299
887	cg21861211	0.0144864	0.004467	3.24298	0.0012268	0.59652	chr14	ZFYVE26	TSS1500	68283527
888	cg21866596	0.0189528	0.00584526	3.24242	0.00122917	0.59652	chr11	C11orf54;TAF1D	TSS200;TSS200	93474724
889	cg18861762	0.0213831	0.00659484	3.24239	0.00122929	0.59652	chr2	ANO7;ANO7	TSS200;TSS200	242127852
890	cg17179571	0.0189951	0.00585851	3.24232	0.00122962	0.59652	chr1	KCNAB2;KCNAB2	Body;Body	6138086
891	cg14124405	0.0184752	0.00569866	3.24202	0.00123089	0.59652	chr10	ADAMTS14;ADAMTS14	Body;Body	72513669
892	cg08182240	0.0133144	0.00410685	3.242	0.00123098	0.59652	chr11	TBRG1;TBRG1	TSS1500;TSS1500	124492498
893	cg05851442	0.0458705	0.0141491	3.24195	0.0012312	0.59652	chr7	HOXA3;HOXA3;HOXA3	5'UTR;5'UTR;5'UTR	27153212
894	cg03485217	-0.0184417	0.00568897	-3.24166	0.00123243	0.59652	chr4	CLNK;CLNK	1stExon;5'UTR	10686300
895	cg17298269	0.0179662	0.0055427	3.24141	0.00123348	0.59652	chr20	SLC2A10	TSS200	45338083
896	cg27544001	0.0207618	0.00640605	3.24096	0.0012354	0.59652	chr10	KNDC1	Body	135008764
897	cg09775238	0.0229824	0.00709235	3.24045	0.00123761	0.59652	chr16	MTHFSD;MTHFSD;MTHFSD;MTHFSD;MTHFSD;MTHFSD;MTHFSD	Body;Body;Body;Body;Body;Body;Body	86580410
898	cg13320358	0.0126526	0.00390519	3.23996	0.00123971	0.59652	chr22	CECR6;CECR6	TSS200;TSS200	17602265
899	cg05947570	0.0183161	0.00565596	3.23838	0.00124653	0.59652	chr10	PTEN;KILLIN;KILLIN	TSS200;1stExon;5'UTR	89623020
900	cg20811514	0.0204639	0.00631929	3.23832	0.00124677	0.59652	chr6	TBCC;TBCC	1stExon;3'UTR	42712573
901	cg11954313	0.0139689	0.00431414	3.23792	0.00124849	0.59652	chr17	LRRC37B2	Body	28921927
902	cg25626999	0.0136019	0.00420147	3.23741	0.0012507	0.59652	chr19	NCLN	Body	3189496
903	cg01769968	0.0211206	0.00652406	3.23733	0.00125104	0.59652	chr1	SNORA42;KIAA0907	TSS1500;Body	155891244
904	cg25538649	0.00810409	0.00250343	3.2372	0.00125163	0.59652	chr17	MIR636;SFRS2;MFSD11	TSS1500;TSS1500;5'UTR	74734108
905	cg09375756	0.0378049	0.0116789	3.23702	0.00125238	0.59652	chr11	DEAF1	Body	692963
906	cg08168141	0.0130288	0.00402494	3.23701	0.00125244	0.59652	chr2			8685893
907	cg01136942	0.0153303	0.00473697	3.23631	0.00125549	0.59652	chr9	GSN;GSN;GSN;GSN;GSN;GSN;GSN	5'UTR;5'UTR;5'UTR;5'UTR;5'UTR;5'UTR;5'UTR	124060155
908	cg16920418	0.0169168	0.00522768	3.236	0.00125682	0.59652	chr15			70719829
909	cg19901381	0.031103	0.00961216	3.23579	0.00125772	0.59652	chr4			1577971
910	cg02424654	0.016975	0.00524612	3.23572	0.00125807	0.59652	chr5	S100Z	TSS200	76145809
911	cg16963852	0.0114766	0.00354695	3.23563	0.00125846	0.59652	chr3	SIAH2	Body	150479084
912	cg15085372	0.0138382	0.00427706	3.23545	0.00125921	0.59652	chr3	ATP2C1;ATP2C1;ATP2C1;ATP2C1	TSS1500;TSS1500;TSS1500;TSS1500	130612131
913	cg01497527	0.0199318	0.00616158	3.23485	0.00126184	0.59652	chr15	ANKDD1A	Body	65214165
914	cg26296574	0.0179016	0.00553457	3.2345	0.00126336	0.59652	chr19	B3GNT8	Body	41931753
915	cg04681368	0.0231387	0.00715383	3.23445	0.0012636	0.59652	chr19	PRR19;PAFAH1B3;PAFAH1B3;PAFAH1B3	TSS200;Body;Body;Body	42806184
916	cg17297216	0.0241136	0.00745564	3.23427	0.00126436	0.59652	chr15	IGF1R	Body	99194474
917	cg20116574	0.0275479	0.00851795	3.2341	0.00126514	0.59652	chr20	NCOA5	5'UTR	44718168
918	cg22300819	-0.0154208	0.00476851	-3.23388	0.00126607	0.59652	chr8	ATP6V1H;ATP6V1H;ATP6V1H	TSS200;TSS1500;TSS200	54755854
919	cg22931455	0.0351489	0.0108693	3.23377	0.00126658	0.59652	chr4			124430271
920	cg05685483	0.0233499	0.00722098	3.23361	0.00126725	0.59652	chr2	ASB18	1stExon	237172796
921	cg08948050	0.0197318	0.00610256	3.23337	0.00126832	0.59652	chr5	APBB3;APBB3;APBB3;APBB3;SLC35A4	Body;Body;Body;Body;TSS1500	139943173
922	cg27116469	0.0207342	0.00641296	3.23317	0.00126919	0.59652	chr6	PKIB	5'UTR	122796480
923	cg03727732	0.0279887	0.00865758	3.23286	0.00127056	0.59652	chr15	CLK3	TSS1500	74900248
924	cg02053339	0.0247391	0.00765243	3.23285	0.00127062	0.59652	chr22	A4GALT	3'UTR	43088726
925	cg00031779	0.0204403	0.00632386	3.23224	0.00127328	0.597123	chr18	ALPK2	TSS200	56296243
926	cg15978880	0.0203247	0.00628923	3.23166	0.00127583	0.597675	chr1	NFASC;NFASC;NFASC;NFASC	Body;Body;Body;Body	204954591
927	cg20923575	0.0140649	0.00435287	3.23117	0.00127802	0.597844	chr17	MTMR4	TSS1500	56596273
928	cg06739752	0.018197	0.00563262	3.23065	0.00128032	0.597844	chr17			79837157
929	cg02653526	0.0224611	0.00695322	3.23031	0.0012818	0.597844	chr19	PNKP	TSS1500	50371215
930	cg22697034	0.0517946	0.016034	3.23031	0.00128182	0.597844	chr17			1123634
931	cg10282371	0.0187068	0.00579153	3.23002	0.00128308	0.597844	chr8	ADAM9;TM2D2;ADAM9;TM2D2;ADAM9;ADAM9;TM2D2;TM2D2	TSS200;TSS1500;TSS200;TSS1500;TSS200;TSS200;TSS1500;TSS1500	38854376
932	cg01718785	0.0220632	0.00683154	3.2296	0.00128494	0.597876	chr7	PTPRN2;PTPRN2;PTPRN2	Body;Body;Body	157916279
933	cg25597784	0.027771	0.00859947	3.22939	0.00128591	0.597876	chr22	MFNG;MFNG;MFNG	3'UTR;Body;3'UTR	37865644
934	cg11696576	0.0162917	0.00504687	3.22807	0.00129177	0.598022	chr6	SLC22A3	Body	160815734
935	cg18016138	0.0235059	0.0072819	3.22799	0.00129213	0.598022	chr11	NLRP6	TSS200	278421
936	cg22797790	0.0229674	0.00711545	3.22782	0.00129291	0.598022	chr3	LSAMP	Body	115975663
937	cg14102272	0.0203785	0.00631378	3.22762	0.0012938	0.598022	chr2	CLK1;CLK1;CLK1;CLK1;CLK1	5'UTR;Body;1stExon;TSS200;Body	201729414
938	cg24165121	-0.0239039	0.00740645	-3.22744	0.00129458	0.598022	chr20	NAPB	Body	23398291
939	cg16318112	0.0155076	0.00480494	3.22744	0.00129461	0.598022	chr1	AGRN	Body	969254
940	cg00439196	0.0130777	0.0040524	3.22715	0.00129587	0.598022	chr16	KATNB1;KATNB1	5'UTR;1stExon	57769757
941	cg04055874	0.0180364	0.00559059	3.22621	0.0013001	0.599333	chr17			16282434
942	cg01838385	0.0179162	0.0055555	3.22495	0.00130577	0.599569	chr17	KIF18B	Body	43004315
943	cg13580107	-0.030974	0.00960523	-3.2247	0.00130691	0.599569	chr18	NFATC1;NFATC1;NFATC1;NFATC1;NFATC1	Body;5'UTR;Body;Body;Body	77185451
944	cg05260077	0.0200187	0.00620875	3.22428	0.0013088	0.599569	chr21			37531890
945	cg15510468	0.01014	0.00314497	3.2242	0.00130918	0.599569	chr7	GBAS	TSS200	56032101
946	cg21645089	0.0184837	0.0057329	3.22415	0.0013094	0.599569	chr6	C6orf64	3'UTR	39072458
947	cg04741853	0.00972745	0.00301727	3.22393	0.00131039	0.599569	chr3			44037189
948	cg24916165	0.0287554	0.00892015	3.22364	0.00131167	0.599569	chr2	EPCAM	TSS1500	47595507
949	cg11788425	-0.0300659	0.00932724	-3.22345	0.00131255	0.599569	chr17	HRNBP3	5'UTR	77394380
950	cg21549285	0.0244107	0.00757436	3.22281	0.00131544	0.599569	chr21	MX1;MX1	5'UTR;5'UTR	42799141
951	cg15322455	0.025886	0.00803244	3.22268	0.00131603	0.599569	chr7			1358274
952	cg19754282	0.0232779	0.00722366	3.22245	0.00131708	0.599569	chr17			60953970
953	cg16458752	0.0222284	0.00689802	3.22243	0.00131719	0.599569	chr6	WDR46;WDR46	Body;Body	33255241
954	cg22693863	0.0173753	0.00539447	3.22095	0.00132392	0.601243	chr19	RFX1	TSS1500	14118191
955	cg12562828	0.0125089	0.00388394	3.22067	0.00132518	0.601243	chr11			65076843
956	cg21564965	0.0141325	0.00438836	3.22045	0.00132621	0.601243	chr17	ARHGAP23	Body	36626180
957	cg19862860	0.00847828	0.00263289	3.22014	0.00132764	0.601243	chr22	C22orf25	TSS1500	20008420
958	cg22909759	0.0152889	0.00474816	3.21998	0.00132837	0.601243	chr14	PLEKHG3	5'UTR	65185328
959	cg00864691	0.0224478	0.00697263	3.21942	0.00133093	0.601243	chr16			84986179
960	cg12494774	-0.0147405	0.00457875	-3.21933	0.00133136	0.601243	chr2			7811924
961	cg03494022	0.0190564	0.00592038	3.21878	0.00133385	0.601243	chr18	RNF165	Body	43992823
962	cg04392506	0.030009	0.00932334	3.2187	0.00133423	0.601243	chr13	MTUS2;MTUS2	3'UTR;3'UTR	30079113
963	cg17321214	0.00846389	0.00263019	3.21798	0.00133756	0.601243	chr18	SETBP1;SETBP1	TSS200;TSS1500	42260121
964	cg00612225	0.0264945	0.00823374	3.2178	0.00133838	0.601243	chr17	DNAI2	TSS1500	72270028
965	cg08482670	0.0159806	0.00496643	3.21772	0.00133873	0.601243	chr6	C6orf47;C6orf47	5'UTR;1stExon	31628298
966	cg16655795	0.0136737	0.00424955	3.21769	0.00133889	0.601243	chr19			42897238
967	cg12151150	-0.0183845	0.00571533	-3.21669	0.00134348	0.602014	chr2			60795541
968	cg04397817	0.0171678	0.00533727	3.21658	0.00134401	0.602014	chr6	BAT2	Body	31591343
969	cg05671702	0.0193713	0.00602262	3.21642	0.00134477	0.602014	chr4	MFSD7	Body	679751
970	cg19454262	0.0189765	0.00590336	3.21452	0.00135357	0.60427	chr4	PIGG;PIGG	Body;Body	531836
971	cg25408700	0.0279942	0.00870974	3.21412	0.00135544	0.60427	chr21			43726165
972	cg26954197	0.0196981	0.00612869	3.21408	0.00135562	0.60427	chr5	AHRR	3'UTR	436816
973	cg02088785	0.0156601	0.00487364	3.21323	0.00135961	0.60427	chr13	STK24	Body	99223336
974	cg22033189	0.024275	0.00755499	3.2131	0.0013602	0.60427	chr1	SNHG12;SNORA16A	TSS200;TSS1500	28908551
975	cg20596543	0.0206661	0.00643292	3.21256	0.00136273	0.60427	chr8			103794922
976	cg09248429	0.024566	0.00764749	3.2123	0.00136396	0.60427	chr11	LOC100133545	TSS200	2011216
977	cg07724971	0.0170983	0.00532351	3.21185	0.0013661	0.60427	chr17	CCDC40	Body	78035629
978	cg22102996	0.0114181	0.00355504	3.21181	0.00136628	0.60427	chr2	UBE2F	Body	238888645
979	cg03345232	0.0148501	0.00462383	3.21165	0.00136704	0.60427	chr14	RIN3	Body	92981121
980	cg19171120	0.0168352	0.00524266	3.2112	0.00136913	0.60427	chr6	GPR115	Body	47682172
981	cg25408329	0.0149144	0.00464523	3.2107	0.00137149	0.60427	chr8	TRAPPC9;TRAPPC9	Body;Body	141457736
982	cg08035105	0.0194226	0.00604959	3.21057	0.0013721	0.60427	chr1	TMEM57	TSS1500	25756455
983	cg18655958	0.0222305	0.00692504	3.21016	0.00137402	0.60427	chr19	TMEM143;SYNGR4	TSS200;TSS1500	48867355
984	cg17632831	0.0136242	0.00424449	3.20985	0.00137551	0.60427	chr3	WDR82	Body	52312190
985	cg24804106	0.0213157	0.00664108	3.20968	0.0013763	0.60427	chr8	PSD3	TSS1500	18872143
986	cg16964673	-0.0261628	0.00815201	-3.20937	0.00137776	0.60427	chr1	KIAA0562;DFFB	TSS1500;Body	3775206
987	cg15256491	0.0135103	0.00421039	3.20879	0.0013805	0.60427	chr7	FOXK1	Body	4729610
988	cg26454316	0.0123708	0.00385548	3.20863	0.00138127	0.60427	chr5	FAM193B;FAM193B	TSS200;TSS200	176981656
989	cg25192902	0.0117624	0.00366593	3.20858	0.00138153	0.60427	chr11	SC5DL;SC5DL;SC5DL	5'UTR;TSS200;1stExon	121163419
990	cg16068780	0.0204819	0.00638415	3.20823	0.00138317	0.60427	chr12	SBNO1;SBNO1	TSS1500;TSS1500	123835423
991	cg18226049	0.0202721	0.00631939	3.20792	0.00138464	0.60427	chr11	TSSC4	Body	2424791
992	cg07112087	0.0168832	0.00526325	3.20775	0.00138547	0.60427	chr1			151767754
993	cg09929564	-0.0425013	0.0132503	-3.20757	0.00138633	0.60427	chr1	ILF2	TSS200	153643582
994	cg21756994	0.0146717	0.00457475	3.20709	0.00138861	0.60427	chr19	NDUFA7;RPS28	TSS200;TSS200	8386376
995	cg27255329	0.017302	0.00539504	3.20703	0.00138891	0.60427	chr6	PKHD1;PKHD1	Body;Body	51814354
996	cg15200418	0.0443118	0.0138177	3.20688	0.00138964	0.60427	chr7	FOXK1	Body	4755010
997	cg20706315	0.0211717	0.00660229	3.20673	0.00139034	0.60427	chr17			74366578
998	cg14542802	-0.0338283	0.01055	-3.20648	0.00139153	0.60427	chr6	DTNBP1;DTNBP1;DTNBP1;DTNBP1;DTNBP1;DTNBP1	1stExon;5'UTR;5'UTR;1stExon;1stExon;5'UTR	15663170
999	cg02301978	0.0310751	0.00969138	3.20647	0.0013916	0.60427	chr19	ZNF557;ZNF557;ZNF557;ZNF557;ZNF557;ZNF557	5'UTR;1stExon;5'UTR;5'UTR;1stExon;1stExon	7069707
1000	cg06400595	0.0216151	0.00674227	3.20591	0.00139424	0.604812	chr12	MYL6B;MYL6;MYL6	3'UTR;TSS1500;TSS1500	56551642
1001	cg13482073	0.018543	0.0057854	3.20513	0.00139801	0.605614	chr1			208603589
1002	cg17457925	0.0160491	0.00500796	3.20472	0.00139998	0.605614	chr17			74501558
1003	cg25552937	-0.0352383	0.0109961	-3.20461	0.00140051	0.605614	chr1	AJAP1	3'UTR	4842472
1004	cg00557236	0.024439	0.00762683	3.20434	0.00140178	0.605614	chr5	SEMA6A	3'UTR	115782227
1005	cg06943197	0.0159552	0.0049813	3.20301	0.0014082	0.605614	chr1	SPSB1	5'UTR	9414341
1006	cg13114315	0.0233729	0.00729726	3.20296	0.00140843	0.605614	chr21	DOPEY2	Body	37546467
1007	cg04717045	-0.0275597	0.00860473	-3.20285	0.00140898	0.605614	chr11	CCND1	3'UTR	69468789
1008	cg16305037	0.0362968	0.0113328	3.2028	0.00140923	0.605614	chr5	NUP155;NUP155;NUP155	1stExon;5'UTR;TSS200	37371082
1009	cg15417900	0.0104883	0.00327487	3.20268	0.00140981	0.605614	chr12	PAN2;PAN2;CNPY2;PAN2;CNPY2	3'UTR;3'UTR;5'UTR;3'UTR;1stExon	56710096
1010	cg22601123	0.0236429	0.00738308	3.20231	0.00141161	0.605614	chr20	L3MBTL;L3MBTL	TSS200;TSS200	42142995
1011	cg04721087	-0.0250533	0.00782503	-3.20169	0.00141461	0.605614	chr15	C15orf23;C15orf23;C15orf23	TSS200;TSS200;TSS200	40674900
1012	cg03653026	0.0213119	0.0066572	3.20133	0.00141634	0.605614	chr9	NTNG2	Body	135115118
1013	cg10822352	0.0130538	0.00407793	3.20109	0.00141753	0.605614	chr10	FRMD4A	Body	13876378
1014	cg12879381	0.0310083	0.0096873	3.20092	0.00141834	0.605614	chr18	TUBB6	3'UTR	12326166
1015	cg22035959	0.0234165	0.00731585	3.20079	0.00141897	0.605614	chr19	ARID3A	Body	951681
1016	cg19182353	0.0214397	0.00669888	3.2005	0.0014204	0.605614	chr11	PHLDB1;PHLDB1;PHLDB1	5'UTR;5'UTR;5'UTR	118479428
1017	cg21897413	0.0149755	0.0046796	3.20018	0.00142197	0.605614	chr5	DDX41	TSS200	176944084
1018	cg08294986	0.0281719	0.00880412	3.19985	0.00142357	0.605614	chr11	USP2;USP2	3'UTR;3'UTR	119227020
1019	cg07952421	0.0503606	0.0157393	3.19967	0.00142445	0.605614	chr4	UGT2B15;UGT2B17	TSS1500;TSS1500	69435601
1020	cg16723180	0.022775	0.00711824	3.19953	0.00142514	0.605614	chr11	HCCA2	Body	1503195
1021	cg04725743	0.0123947	0.00387398	3.19947	0.00142541	0.605614	chr2	INPP4A;INPP4A;INPP4A;INPP4A	5'UTR;5'UTR;5'UTR;5'UTR	99061746
1022	cg06719445	0.0118454	0.00370293	3.19893	0.00142806	0.606148	chr14	FOXN3	5'UTR	89925468
1023	cg09289148	0.0174894	0.00546901	3.19792	0.00143302	0.606464	chr16			1480869
1024	cg04930661	0.0219346	0.00685922	3.19783	0.00143347	0.606464	chr10	ADARB2	Body	1531405
1025	cg24064279	-0.0171273	0.00535624	-3.19764	0.00143441	0.606464	chr5			137839461
1026	cg16990505	0.0303315	0.00948668	3.19728	0.00143618	0.606464	chr14	SDCCAG1	TSS200	50319680
1027	cg05863499	0.0155224	0.00485559	3.19682	0.00143845	0.606464	chr17			56073079
1028	cg23347799	0.0247777	0.00775103	3.19669	0.00143905	0.606464	chr6	ZNF318	Body	43325228
1029	cg11218432	-0.0491335	0.0153701	-3.19668	0.0014391	0.606464	chr10	PFKP	Body	3150898
1030	cg23707478	0.0193895	0.00606583	3.1965	0.00143999	0.606464	chr11	HCCA2	Body	1539637
1031	cg18021101	0.0234772	0.00734673	3.1956	0.00144444	0.607749	chr13	RASA3	Body	114800911
1032	cg05161980	0.029753	0.00931222	3.19505	0.00144719	0.608176	chr1			39185780
1033	cg18582180	0.0122082	0.00382127	3.1948	0.00144841	0.608176	chr8	SNX31	TSS200	101661991
1034	cg14530994	0.0193124	0.00604541	3.19455	0.00144966	0.608176	chr1	OBSCN;OBSCN	Body;Body	228499729
1035	cg16088380	0.0255454	0.00799793	3.194	0.00145239	0.608627	chr13	RASA3	Body	114750991
1036	cg01471713	-0.019295	0.00604219	-3.19337	0.00145552	0.608627	chr1	C1orf115	Body	220864279
1037	cg17014214	0.020147	0.00631062	3.19255	0.00145961	0.608627	chr10	CTBP2;CTBP2;CTBP2	Body;Body;Body	126713638
1038	cg23030278	-0.0210371	0.00659006	-3.19225	0.00146114	0.608627	chr15	PYGO1	TSS200	55881081
1039	cg08413381	0.0197664	0.00619221	3.19214	0.00146166	0.608627	chr17			80307234
1040	cg14564974	-0.0124466	0.00389926	-3.19204	0.00146218	0.608627	chr3	KIAA1524;DZIP3;KIAA1524;DZIP3	5'UTR;1stExon;1stExon;5'UTR	108308456
1041	cg07386008	0.0174639	0.00547122	3.19196	0.00146258	0.608627	chr1	SIPA1L2	Body	232621926
1042	cg22842836	0.0156172	0.00489295	3.19177	0.0014635	0.608627	chr17	PHF23	Body	7141561
1043	cg04517588	0.0275191	0.00862224	3.19164	0.00146419	0.608627	chr14	TECPR2	Body	102918905
1044	cg25136709	0.0161082	0.00504728	3.19145	0.0014651	0.608627	chr7	FAM115A	TSS1500	143599409
1045	cg03499626	0.020873	0.00654092	3.19114	0.00146666	0.608627	chr3	NCEH1;NCEH1;NCEH1;NCEH1	5'UTR;Body;Body;5'UTR	172424888
1046	cg09616721	-0.0148825	0.00466395	-3.19096	0.00146758	0.608627	chr10	GPR26	3'UTR	125453638
1047	cg20252015	-0.0133599	0.00418732	-3.19055	0.00146964	0.608902	chr1	PGM1	Body	64100814
1048	cg10093031	0.0130324	0.00408569	3.18977	0.00147356	0.60969	chr22	TYMP;SCO2;SCO2;TYMP;SCO2;TYMP;SCO2	Body;TSS200;TSS200;Body;5'UTR;Body;5'UTR	50964219
1049	cg14505694	0.0299969	0.00940456	3.18961	0.00147435	0.60969	chr17	TBC1D16	Body	77924275
1050	cg16720880	0.0163985	0.00514243	3.18886	0.00147814	0.610672	chr9	SUGT1P1;BAG1;CHMP5	Body;TSS1500;1stExon	33265144
1051	cg23630593	0.0360099	0.0112948	3.18818	0.00148162	0.61153	chr7	CUX1;CUX1;CUX1	Body;Body;Body	101517752
1052	cg01886855	0.0148685	0.00466533	3.18701	0.00148753	0.611979	chr21	TFF1	TSS1500	43786997
1053	cg11985480	-0.0328961	0.010323	-3.18668	0.00148921	0.611979	chr2	LOC151534;LBX2	TSS1500;Body	74729100
1054	cg26644303	0.0242377	0.00760612	3.18661	0.00148957	0.611979	chr22			20853399
1055	cg12370935	0.0113358	0.00355733	3.18659	0.00148966	0.611979	chr17	MPRIP;MPRIP	Body;Body	16976475
1056	cg00511464	0.0192067	0.00602759	3.18647	0.00149031	0.611979	chr4	RBM47;RBM47	5'UTR;TSS200	40518041
1057	cg12573935	0.0265051	0.00831847	3.1863	0.00149118	0.611979	chr2	CACNB4;CACNB4;CACNB4	TSS1500;TSS1500;TSS1500	152956094
1058	cg18272089	0.0281983	0.00885201	3.18552	0.00149513	0.612454	chr5			75127929
1059	cg05574272	0.0321735	0.0101005	3.18533	0.00149613	0.612454	chr5	RXFP3	1stExon	33938213
1060	cg02017348	0.0203184	0.00637994	3.18473	0.00149918	0.612454	chr8	TRAPPC9;TRAPPC9	Body;Body	141046852
1061	cg22542177	0.0189314	0.00594447	3.18471	0.00149929	0.612454	chr5	TBC1D9B;TBC1D9B	3'UTR;3'UTR	179289576
1062	cg03199221	0.0335167	0.0105243	3.18469	0.00149939	0.612454	chr3	MAGI1;MAGI1;MAGI1	Body;Body;Body	65364705
1063	cg00303111	0.0194418	0.00610536	3.18439	0.00150093	0.612506	chr10	C10orf55;PLAU;PLAU	5'UTR;Body;Body	75672723
1064	cg24791283	0.0205916	0.00646779	3.18372	0.00150437	0.613128	chr7	ARPC1A	Body	98945891
1065	cg23396786	-0.0247807	0.00778401	-3.18354	0.00150528	0.613128	chr2	SFXN5	TSS200	73299151
1066	cg21156386	0.0404672	0.0127183	3.18181	0.0015142	0.616007	chr11	DEAF1	Body	692983
1067	cg17780992	0.0247628	0.00778308	3.18162	0.00151519	0.616007	chr4	YTHDC1;YTHDC1;YTHDC1;YTHDC1	1stExon;5'UTR;5'UTR;1stExon	69215675
1068	cg27325224	0.0186806	0.00587556	3.17937	0.00152684	0.618391	chr16	CA5A	Body	87946544
1069	cg24580185	0.0110137	0.00346414	3.17934	0.00152704	0.618391	chr2	WDSUB1;WDSUB1;WDSUB1	TSS1500;TSS1500;TSS1500	160143534
1070	cg11220663	0.0309297	0.00973069	3.17857	0.00153102	0.618391	chr2	ADD2;ADD2;ADD2;ADD2;ADD2	5'UTR;5'UTR;5'UTR;5'UTR;5'UTR	70994863
1071	cg24496841	0.0120918	0.00380417	3.17855	0.00153111	0.618391	chr7			19152017
1072	cg27288614	-0.021415	0.00673734	-3.17854	0.00153116	0.618391	chr19	FXYD7	Body	35635774
1073	cg04042828	0.0290675	0.00914554	3.17832	0.00153232	0.618391	chr4	FAM160A1	TSS1500	152328900
1074	cg03084652	0.0240257	0.00755934	3.17828	0.00153255	0.618391	chr4	SORCS2	Body	7638050
1075	cg01750714	0.020277	0.0063809	3.17777	0.00153519	0.618391	chr12	SRRM4	TSS1500	119418367
1076	cg26378680	0.0257219	0.00809502	3.17749	0.00153665	0.618391	chr10			33269778
1077	cg23887623	0.0186254	0.00586185	3.17739	0.00153719	0.618391	chr15	PRC1;PRC1;PRC1	Body;Body;Body	91516823
1078	cg02225485	0.0123053	0.00387337	3.17689	0.0015398	0.618391	chr10	GSTO1	TSS200	106014562
1079	cg14995047	0.0220032	0.00692707	3.17641	0.00154236	0.618391	chr10	PITRM1	Body	3190457
1080	cg17887272	0.0196039	0.00617235	3.17609	0.00154402	0.618391	chr10	FRMPD2;FRMPD2;FRMPD2	5'UTR;TSS200;1stExon	49482871
1081	cg19554565	0.0229373	0.00722248	3.17583	0.00154542	0.618391	chr14	G2E3	TSS200	31028155
1082	cg18361420	-0.0262114	0.00825378	-3.17568	0.00154618	0.618391	chr19	SF4	Body	19429893
1083	cg18013789	0.0229911	0.00723981	3.17564	0.00154637	0.618391	chr1			2465404
1084	cg04334417	0.00813867	0.00256298	3.17548	0.00154726	0.618391	chr11	RCN1	TSS200	32112457
1085	cg09703114	0.0231277	0.0072842	3.17505	0.00154949	0.618391	chr12	EP400;SNORA49	Body;TSS200	132515752
1086	cg14030388	0.0205399	0.00646976	3.17476	0.00155107	0.618391	chr14	MIR208B;MYH7	TSS1500;Body	23888756
1087	cg19455965	0.0135246	0.0042608	3.1742	0.00155403	0.618391	chr4			25589929
1088	cg12031182	0.0127332	0.00401161	3.1741	0.00155454	0.618391	chr3	HES1	Body	193855352
1089	cg06343987	0.0159802	0.00503479	3.17396	0.00155526	0.618391	chr4	EIF4E;EIF4E;EIF4E	Body;Body;Body	99849709
1090	cg18234224	0.0197111	0.00621141	3.17337	0.00155839	0.618391	chr1			172917851
1091	cg00409816	0.0153144	0.00482638	3.17306	0.00156002	0.618391	chr1	PRKCZ;PRKCZ;PRKCZ	5'UTR;Body;5'UTR	2037476
1092	cg09166022	0.0113644	0.00358167	3.17292	0.00156079	0.618391	chr6	SYNGAP1	Body	33393775
1093	cg23072571	0.0247029	0.00778597	3.17275	0.00156169	0.618391	chr19	MIR373	Body	54291978
1094	cg16844872	0.0185982	0.00586268	3.1723	0.00156408	0.618391	chr2			72317248
1095	cg05376810	0.0378782	0.0119414	3.17201	0.00156565	0.618391	chr17			74511493
1096	cg12965464	-0.0225085	0.00709628	-3.17187	0.00156638	0.618391	chr19	S1PR2	Body	10335237
1097	cg09034753	-0.0233584	0.00736447	-3.17177	0.00156692	0.618391	chr2	C2orf85	TSS1500	242810748
1098	cg21618273	0.0175709	0.00554021	3.17153	0.00156821	0.618391	chr5	TRIO	Body	14414947
1099	cg18846140	0.0125567	0.00395936	3.17138	0.00156899	0.618391	chr6	HSPA1A;HSPA1L	TSS1500;TSS200	31783000
1100	cg21646520	-0.0150642	0.00475012	-3.17134	0.00156923	0.618391	chr7	TBXAS1;TBXAS1;TBXAS1;TBXAS1;TBXAS1;TBXAS1	Body;Body;Body;Body;Body;Body	139614808
1101	cg00401665	-0.0548651	0.0173006	-3.17128	0.00156952	0.618391	chr7	MAGI2	Body	77740624
1102	cg10519155	0.0114647	0.00361724	3.16945	0.00157931	0.619049	chr20	GTPBP5	TSS200	60757898
1103	cg20491963	0.025829	0.00814999	3.16921	0.00158063	0.619049	chr1	RPL31P11	TSS200	161655124
1104	cg04116093	0.0170218	0.00537203	3.1686	0.0015839	0.619049	chr6	PSMB1	Body	170860359
1105	cg11958234	0.0188094	0.00593624	3.16857	0.00158407	0.619049	chr1			118226828
1106	cg14179150	0.0176349	0.00556604	3.1683	0.00158551	0.619049	chr10	COL13A1;COL13A1;COL13A1;COL13A1;COL13A1;COL13A1;COL13A1;COL13A1;COL13A1;COL13A1;COL13A1;COL13A1;COL13A1;COL13A1;COL13A1;COL13A1;COL13A1;COL13A1;COL13A1;COL13A1	Body;Body;Body;Body;Body;Body;Body;Body;Body;Body;Body;Body;Body;Body;Body;Body;Body;Body;Body;Body	71641786
1107	cg00731661	0.0331956	0.010478	3.16811	0.00158655	0.619049	chr19			32718883
1108	cg18736168	0.0224592	0.00709071	3.1674	0.00159037	0.619049	chr19	HDGF2;HDGF2	Body;Body	4482801
1109	cg12248358	0.0186336	0.00588354	3.16708	0.00159212	0.619049	chr7	DDC;DDC	Body;Body	50534670
1110	cg08179564	0.014951	0.00472096	3.16695	0.00159281	0.619049	chr8	TM7SF4	Body	105365603
1111	cg05591210	0.0205009	0.00647439	3.16646	0.00159547	0.619049	chr11	KCNE3	TSS1500	74179054
1112	cg14941975	0.0240926	0.00760889	3.16638	0.00159591	0.619049	chr14	MTA1	Body	105892536
1113	cg17352462	0.0243748	0.00769811	3.16633	0.00159618	0.619049	chr10	INPP5A	Body	134364082
1114	cg23155785	0.0203433	0.00642499	3.16627	0.00159649	0.619049	chr14			101833415
1115	cg08457315	0.0165702	0.00523391	3.16593	0.00159836	0.619049	chr6	AKAP12;AKAP12	Body;Body	151673369
1116	cg19326622	0.00669806	0.00211569	3.16589	0.00159856	0.619049	chr2			73511683
1117	cg17076397	0.0182385	0.00576152	3.16557	0.00160032	0.619049	chr5	2006-03-01	TSS200	10353763
1118	cg26982161	0.0186872	0.00590335	3.16553	0.00160053	0.619049	chr16	CDH13	Body	83659975
1119	cg12435074	0.0265728	0.00839461	3.16546	0.00160092	0.619049	chr17			75672801
1120	cg20056997	0.021422	0.00676744	3.16545	0.00160095	0.619049	chr2			10688154
1121	cg19196414	0.0190619	0.00602187	3.16544	0.001601	0.619049	chr17	MIR451;MIR144	TSS200;Body	27188595
1122	cg21400549	0.0174223	0.00550478	3.16494	0.00160373	0.619049	chr1	TMEM206	TSS1500	212588848
1123	cg08679013	0.0118335	0.00373933	3.16461	0.00160555	0.619049	chr19	KLF1;KLF1	5'UTR;1stExon	12997997
1124	cg04164584	0.0165188	0.00522016	3.16443	0.00160655	0.619049	chr17	PHF12	Body	27235821
1125	cg19812938	0.0191588	0.00605465	3.16431	0.00160718	0.619049	chr17	TBCD	Body	80888632
1126	cg01754958	0.0245369	0.00775473	3.16412	0.00160823	0.619049	chr8	SLC39A14;SLC39A14;SLC39A14;SLC39A14	3'UTR;Body;3'UTR;3'UTR	22280204
1127	cg19323647	0.0128745	0.00406911	3.16396	0.00160908	0.619049	chr19	SH2D3A;SH2D3A	5'UTR;1stExon	6767439
1128	cg05855618	0.0229518	0.0072544	3.16384	0.00160972	0.619049	chr7	SEMA3E;SEMA3E	1stExon;5'UTR	83277965
1129	cg13282068	0.0204672	0.00646989	3.16346	0.00161183	0.61931	chr17	GRB2;GRB2	Body;Body	73360252
1130	cg08084956	0.0247094	0.00781237	3.16286	0.00161511	0.619732	chr16	USP7	Body	8988684
1131	cg03293884	0.0212068	0.00670521	3.16274	0.00161579	0.619732	chr10	TSPAN14;TSPAN14	5'UTR;5'UTR	82215075
1132	cg05965906	0.0131069	0.00414453	3.16246	0.00161729	0.619761	chr3	CCDC80;CCDC80	Body;Body	112358653
1133	cg20680265	0.0189963	0.0060099	3.16084	0.00162626	0.621999	chr7	AUTS2;AUTS2	Body;Body	70194602
1134	cg07552298	0.0197575	0.00625211	3.16013	0.00163017	0.621999	chr18	MOCOS	TSS1500	33766020
1135	cg04548002	0.0103815	0.00328547	3.15982	0.00163187	0.621999	chr14	DEGS2	Body	100614449
1136	cg06705017	0.0264633	0.00837505	3.15978	0.00163211	0.621999	chr18			77552402
1137	cg03668982	-0.0152968	0.00484133	-3.15963	0.00163291	0.621999	chr3	UBE2E1;UBE2E1	Body;Body	23853015
1138	cg19405799	0.0172959	0.00547408	3.1596	0.00163312	0.621999	chr2			161755116
1139	cg24580593	0.0226105	0.00715675	3.15933	0.00163457	0.621999	chr5	IL13	Body	131994061
1140	cg11424456	-0.0217544	0.00688577	-3.15933	0.0016346	0.621999	chr17			1131878
1141	cg27383216	0.0257894	0.00816444	3.15875	0.00163781	0.622267	chr10			134884645
1142	cg06129210	0.0230802	0.00730689	3.15868	0.00163818	0.622267	chr16	XYLT1	TSS1500	17565129
1143	cg10774185	0.00819277	0.0025945	3.15775	0.0016434	0.622879	chr20	YWHAB;YWHAB	TSS200;TSS200	43514241
1144	cg13185377	0.0218152	0.0069089	3.15755	0.0016445	0.622879	chr10	DIP2C	Body	601783
1145	cg05331472	0.0157367	0.00498408	3.1574	0.00164533	0.622879	chr20	BCAS4;BCAS4;BCAS4	Body;Body;Body	49455783
1146	cg19153828	-0.0167763	0.00531338	-3.15736	0.00164553	0.622879	chr2			127782651
1147	cg04858090	0.0583403	0.0184812	3.15674	0.00164901	0.622904	chr6	WDR27	Body	170058439
1148	cg08864105	0.0380134	0.0120429	3.1565	0.00165036	0.622904	chr1	DENND2D	1stExon	111743020
1149	cg26320946	-0.0142234	0.00450629	-3.15635	0.00165119	0.622904	chr15	GABRA5;GABRA5	Body;Body	27188474
1150	cg10066151	0.01395	0.00441969	3.15632	0.00165134	0.622904	chr19	ZNF547;TRAPPC2P1;ZNF547	1stExon;Body;5'UTR	57874988
1151	cg01564665	0.0175988	0.00557718	3.1555	0.00165595	0.623017	chr1			2373855
1152	cg15663316	0.017806	0.00564286	3.15549	0.00165602	0.623017	chr10	ACBD7	Body	15129319
1153	cg22942846	0.0163301	0.0051759	3.15503	0.00165862	0.623017	chr1	FCGR2B;FCGR2B;FCGR2B;FCGR2B	Body;Body;Body;Body	161646918
1154	cg17478282	0.0146534	0.00464511	3.15459	0.00166109	0.623017	chr1	TTC24	TSS200	156549378
1155	cg01669108	0.0146297	0.00463783	3.15443	0.001662	0.623017	chr11	CTSW	TSS1500	65646791
1156	cg24258896	0.01551	0.00491718	3.15425	0.00166301	0.623017	chr10			3983548
1157	cg26575389	-0.024578	0.00779265	-3.154	0.00166443	0.623017	chr7	FAM131B;FAM131B	TSS1500;TSS1500	143060150
1158	cg12184624	0.0235114	0.00745502	3.15376	0.00166576	0.623017	chr10	CALHM3	TSS200	105239164
1159	cg11931253	-0.0186558	0.00591556	-3.15368	0.00166621	0.623017	chr19	KIAA1543;KIAA1543	Body;Body	7661462
1160	cg15964593	-0.0408068	0.0129396	-3.15364	0.00166645	0.623017	chr4	AMTN	TSS1500	71382958
1161	cg18159180	0.0213609	0.00677419	3.15328	0.00166847	0.623017	chr6	CUL7;CUL7;MRPL2	TSS1500;TSS1500;Body	43022213
1162	cg22482283	-0.0181262	0.00574904	-3.15292	0.00167053	0.623017	chr1	FAM58B	TSS1500	200182027
1163	cg15799605	0.0185978	0.00589889	3.15277	0.00167135	0.623017	chr17	MYO1D	Body	30948425
1164	cg01129238	0.0175804	0.00557631	3.1527	0.00167175	0.623017	chr6	C6orf105;C6orf105	TSS1500;TSS1500	11779817
1165	cg14528756	0.0193784	0.00614812	3.15192	0.00167614	0.623351	chr2	KIAA1715	5'UTR	176862893
1166	cg19212391	0.0157905	0.00501079	3.1513	0.0016797	0.623351	chr17	GPRC5C;GPRC5C	Body;Body	72432790
1167	cg04012681	-0.0270101	0.00857176	-3.15105	0.0016811	0.623351	chr10	ADARB2	Body	1511277
1168	cg17461448	0.0236055	0.00749163	3.15092	0.00168186	0.623351	chr2	AGXT	TSS1500	241807747
1169	cg07963725	0.0100306	0.00318386	3.15047	0.00168443	0.623351	chr6	RWDD2A;PGM3	TSS200;TSS200	83902939
1170	cg03808001	0.0207057	0.00657319	3.15003	0.00168693	0.623351	chr13			112860456
1171	cg00314115	-0.0225	0.0071428	-3.15002	0.00168699	0.623351	chr2			121280002
1172	cg09823760	0.0253816	0.00805767	3.14999	0.00168715	0.623351	chr12	GPR133	Body	131484594
1173	cg20979042	0.027714	0.00879817	3.14998	0.00168723	0.623351	chr8			144387646
1174	cg21457401	0.0434089	0.0137833	3.14938	0.00169066	0.623351	chr6	PNLDC1	Body	160241519
1175	cg07629149	0.024112	0.00765671	3.14914	0.00169203	0.623351	chr10	DIP2C	Body	334731
1176	cg04140903	0.0169725	0.00539029	3.14872	0.00169442	0.623351	chr2	GAL3ST2	TSS200	242716183
1177	cg10884633	0.0134611	0.00427532	3.14855	0.00169539	0.623351	chr11	WDR74	TSS1500	62608828
1178	cg09254980	-0.0218362	0.00693719	-3.1477	0.00170029	0.623351	chr21			47010106
1179	cg09562938	0.0175738	0.00558327	3.14758	0.00170095	0.623351	chr17	TEX2	5'UTR	62307787
1180	cg23928468	0.0265471	0.00843441	3.14747	0.0017016	0.623351	chr2	SLC5A6;SLC5A6	5'UTR;Body	27433191
1181	cg15884202	0.0175232	0.00556757	3.14737	0.00170215	0.623351	chr7	WDR60	TSS200	158649092
1182	cg00735218	-0.0335595	0.0106632	-3.14724	0.00170294	0.623351	chr17	DNAH17	Body	76421569
1183	cg19403029	-0.0223877	0.00711365	-3.14715	0.00170343	0.623351	chr8	SOX7	Body	10587055
1184	cg03987890	0.0155182	0.00493142	3.1468	0.00170545	0.623351	chr16	TERF2	TSS200	69420050
1185	cg22135468	0.0096573	0.003069	3.14672	0.00170592	0.623351	chr22	TRMT2A;TRMT2A;RANBP1	TSS200;TSS200;TSS1500	20104774
1186	cg00230502	0.0238494	0.0075792	3.14669	0.00170608	0.623351	chr12	CCDC60	TSS200	119772381
1187	cg10908196	0.0140365	0.00446113	3.14641	0.00170771	0.623351	chr16	MGRN1;MGRN1;MGRN1;MGRN1	Body;Body;Body;Body	4732911
1188	cg01878214	0.0154916	0.00492411	3.14607	0.00170968	0.623351	chr7	TBRG4;SNORA5C;SNORA5A;TBRG4;TBRG4	Body;TSS1500;TSS1500;Body;Body	45145334
1189	cg00805193	0.0103359	0.0032854	3.14602	0.00170998	0.623351	chr20	SAMD10	Body	62609362
1190	cg24235518	0.0294263	0.00935356	3.146	0.0017101	0.623351	chr20	NTSR1	Body	61371425
1191	cg21926091	0.0313019	0.00995117	3.14555	0.00171268	0.623351	chr8	TRAPPC9;TRAPPC9	Body;Body	141108607
1192	cg02453013	0.0263433	0.00837847	3.14416	0.00172073	0.623351	chr16			1297491
1193	cg13652556	0.013043	0.00414859	3.14396	0.0017219	0.623351	chr16	SEPX1	TSS200	1993336
1194	cg06787622	0.0221069	0.0070324	3.14358	0.00172414	0.623351	chr15			101233935
1195	cg19310322	0.0154144	0.00490395	3.14325	0.00172604	0.623351	chr4			70648049
1196	cg03437140	0.0185577	0.00590457	3.14294	0.00172788	0.623351	chr16	KLHDC4	Body	87759575
1197	cg04453065	0.0138496	0.00440667	3.14288	0.00172822	0.623351	chr1	CYR61;CYR61	1stExon;5'UTR	86046661
1198	cg20918957	0.0162599	0.00517377	3.14276	0.00172892	0.623351	chr3	GNAI2	Body	50275112
1199	cg12746427	0.0175622	0.00558918	3.14218	0.00173228	0.623351	chr4	ZNF718;ZNF718;ZNF595;ZNF595	1stExon;5'UTR;1stExon;5'UTR	53362
1200	cg11194299	-0.0261628	0.00832654	-3.1421	0.00173276	0.623351	chr1	KCNAB2;KCNAB2	Body;Body	6134427
1201	cg22971550	-0.0862514	0.0274536	-3.14172	0.00173499	0.623351	chr2	GREB1	Body	11757139
1202	cg04765848	0.0167502	0.00533171	3.14163	0.00173555	0.623351	chr1	PODN	TSS1500	53527576
1203	cg13598881	0.0148357	0.00472245	3.14152	0.00173616	0.623351	chr6	WRNIP1;WRNIP1	Body;Body	2783665
1204	cg18514850	0.0305192	0.00971498	3.14146	0.00173653	0.623351	chr14	ASB2	Body	94413936
1205	cg22298088	0.0401974	0.0127959	3.14142	0.00173675	0.623351	chr20	BLCAP;BLCAP;BLCAP;BLCAP;NNAT;NNAT;BLCAP	5'UTR;5'UTR;5'UTR;5'UTR;TSS1500;TSS1500;5'UTR	36148860
1206	cg17910375	0.0153736	0.00489407	3.14126	0.0017377	0.623351	chr12	BAZ2A	Body	57023577
1207	cg17683593	-0.0210528	0.00670262	-3.14099	0.0017393	0.623351	chr11	SYT7	3'UTR	61283872
1208	cg15967525	0.0144612	0.00460457	3.14062	0.00174147	0.623351	chr4	RBM47;RBM47;RBM47	1stExon;5'UTR;5'UTR	40517938
1209	cg25726135	0.0193707	0.00616845	3.14028	0.00174345	0.623351	chr1	PRKCZ;PRKCZ;PRKCZ	Body;Body;Body	2088708
1210	cg07158230	-0.0289994	0.00923526	-3.14008	0.00174465	0.623351	chr7			63391463
1211	cg07565236	0.0249319	0.00794036	3.1399	0.00174569	0.623351	chr16	CDT1	TSS200	88869998
1212	cg07545081	0.0194797	0.00620458	3.13957	0.00174766	0.623351	chr10	FAM53B	3'UTR	126308381
1213	cg05521717	0.030167	0.0096093	3.13935	0.00174892	0.623351	chr6	RPS6KA2;RPS6KA2	3'UTR;3'UTR	166826097
1214	cg13480619	0.0123007	0.00391834	3.13925	0.00174952	0.623351	chr12	PA2G4	TSS200	56498086
1215	cg25681774	0.024286	0.00773831	3.13841	0.0017545	0.623351	chr17	ABR;ABR;ABR	Body;Body;Body	957287
1216	cg06456071	0.00795342	0.00253471	3.13781	0.00175807	0.623351	chr17	YBX2	TSS200	7198067
1217	cg06411724	0.026697	0.00850967	3.13726	0.00176132	0.623351	chr7	MEOX2	Body	15725477
1218	cg01905633	0.0226921	0.00723333	3.13716	0.00176189	0.623351	chr6	FAM50B	TSS1500	3849391
1219	cg08603449	0.0232475	0.00741038	3.13715	0.00176194	0.623351	chr8	LRP12;LRP12	Body;Body	105509315
1220	cg12305753	0.0137054	0.00436874	3.13714	0.001762	0.623351	chr21	KCNE1	TSS1500	35883992
1221	cg20080245	0.0252463	0.0080479	3.137	0.00176286	0.623351	chr10	C10orf75	Body	102137421
1222	cg14376836	0.0236924	0.00755296	3.13683	0.00176386	0.623351	chr9	ROR2	Body	94606638
1223	cg21532659	0.0130104	0.00414797	3.13657	0.0017654	0.623351	chr11	NAV2;NAV2;NAV2	Body;Body;Body	19798914
1224	cg27475132	0.0286052	0.00912032	3.13642	0.00176631	0.623351	chr4	FAT1	TSS200	187645120
1225	cg20894270	0.0153916	0.00490755	3.1363	0.001767	0.623351	chr18	ANKRD29	Body	21200993
1226	cg00622655	0.0199602	0.00636439	3.13623	0.00176746	0.623351	chr21			37667639
1227	cg21562809	0.0332554	0.0106048	3.13588	0.00176951	0.623351	chr5			67481946
1228	cg10064886	0.0435445	0.0138883	3.13533	0.0017728	0.623351	chr14	FLJ31306;ARID4A;FLJ31306;ARID4A;ARID4A	TSS200;TSS1500;TSS200;TSS1500;TSS1500	58764945
1229	cg08757448	-0.026252	0.00837355	-3.13511	0.00177411	0.623351	chr10	C10orf32;C10orf32	TSS200;TSS200	104613767
1230	cg07238189	0.00804976	0.00256787	3.13481	0.00177595	0.623351	chr16	LOC100329108;GCSH;GCSH	TSS200;TSS200;TSS200	81130092
1231	cg14095148	0.0145519	0.00464223	3.13468	0.00177669	0.623351	chr17	YPEL2	5'UTR	57410082
1232	cg07245225	0.0175296	0.00559226	3.13462	0.00177704	0.623351	chr4			571120
1233	cg05047289	-0.0219104	0.00699069	-3.13423	0.00177938	0.623351	chr7			64194196
1234	cg25240254	-0.0242608	0.00774068	-3.13419	0.00177962	0.623351	chr19	SSC5D	Body	56000944
1235	cg14823363	0.0178624	0.00569984	3.13384	0.00178171	0.623351	chr1	KLHL21	Body	6659366
1236	cg21889703	0.0183985	0.00587122	3.13367	0.00178275	0.623351	chr6	BCLAF1;BCLAF1;BCLAF1	5'UTR;5'UTR;5'UTR	136607649
1237	cg09269620	0.0168358	0.00537338	3.13318	0.00178572	0.623351	chr19			30335920
1238	cg05800639	0.0168403	0.0053759	3.13255	0.00178951	0.623351	chr1	PADI1	Body	17541389
1239	cg01778908	0.0200765	0.00640949	3.13231	0.00179097	0.623351	chr16	VAC14	Body	70759095
1240	cg00248574	0.025515	0.00814584	3.13227	0.00179118	0.623351	chr4	GAK	Body	878435
1241	cg07140270	0.0172707	0.00551412	3.13208	0.00179234	0.623351	chr14	KLHDC1	Body	50161652
1242	cg07709903	0.0203789	0.00650675	3.13196	0.00179306	0.623351	chr5	WWC1;WWC1;WWC1	Body;Body;Body	167774352
1243	cg02127888	0.0248699	0.00794169	3.13156	0.00179545	0.623351	chr16	CRAMP1L	Body	1665900
1244	cg06294561	0.019907	0.00635735	3.13134	0.00179682	0.623351	chr3	ZBTB38	Body	141161580
1245	cg13053150	-0.0170105	0.00543283	-3.13107	0.00179847	0.623351	chr6	PKIB	5'UTR	122929007
1246	cg26507353	0.0274906	0.00878025	3.13096	0.00179911	0.623351	chr10			30843032
1247	cg21850702	0.0292269	0.00933507	3.13087	0.00179964	0.623351	chr4	PCGF3	Body	744555
1248	cg02222290	0.00764132	0.0024407	3.13079	0.00180017	0.623351	chr10	SGPL1	TSS200	72575603
1249	cg24807850	0.0182895	0.00584252	3.13041	0.00180247	0.623351	chr1	PRDM16;PRDM16	Body;Body	3165391
1250	cg20656964	0.0238595	0.00762195	3.13037	0.0018027	0.623351	chr4	FAT1	Body	187564383
1251	cg05143887	0.0178386	0.00569929	3.12996	0.00180517	0.623351	chr12	ACSS3	1stExon	81471938
1252	cg18634758	-0.0200053	0.00639183	-3.12983	0.001806	0.623351	chr5			1552688
1253	cg16955704	-0.0200655	0.00641141	-3.12965	0.00180707	0.623351	chr4	PDE6B;PDE6B;PDE6B	Body;Body;Body	656994
1254	cg18973632	0.00758723	0.00242438	3.12955	0.00180765	0.623351	chr17	CISD3	1stExon	36886646
1255	cg12572049	0.0206011	0.00658294	3.12946	0.00180821	0.623351	chr4	PRDM8	TSS200	81106414
1256	cg25903779	0.0102285	0.00326862	3.1293	0.00180919	0.623351	chr15			68128025
1257	cg09316713	0.012772	0.00408146	3.12927	0.0018094	0.623351	chr14	MDP1	Body	24684977
1258	cg07109923	0.0214838	0.00686571	3.12914	0.00181017	0.623351	chr20	DLGAP4;DLGAP4;DLGAP4	Body;5'UTR;Body	35091317
1259	cg08122070	0.0280405	0.00896159	3.12896	0.00181125	0.623351	chr1	NADK	Body	1689610
1260	cg06609866	-0.0144503	0.00461865	-3.12868	0.00181298	0.623351	chr3			57929568
1261	cg26554265	0.0148021	0.00473132	3.12854	0.00181384	0.623351	chr1	EPHB2;EPHB2	Body;Body	23206348
1262	cg07003587	0.0308644	0.00986579	3.12842	0.00181453	0.623351	chr17	SLC38A10;SLC38A10	Body;Body	79259040
1263	cg10276834	0.0247251	0.00790409	3.12814	0.00181625	0.623351	chr7	CHRM2;CHRM2;CHRM2;CHRM2;CHRM2;CHRM2;CHRM2;CHRM2	5'UTR;5'UTR;5'UTR;5'UTR;5'UTR;5'UTR;5'UTR;5'UTR	136575360
1264	cg07841849	0.0294403	0.00941306	3.1276	0.0018196	0.623351	chr13	GPR18;UBAC2;UBAC2;UBAC2;GPR18	3'UTR;Body;Body;Body;3'UTR	99907073
1265	cg19775582	0.0227403	0.00727109	3.1275	0.00182019	0.623351	chr5	ODZ2	Body	167545031
1266	cg04308185	-0.0226538	0.00724406	-3.12723	0.00182184	0.623351	chr17	ORMDL3	TSS1500	38084377
1267	cg11783815	0.0182149	0.00582486	3.12709	0.00182271	0.623351	chr6	C6orf227	Body	33558433
1268	cg14664303	0.0152949	0.00489141	3.12689	0.00182392	0.623351	chr11	TRPM5	TSS1500	2445288
1269	cg13871900	0.0185127	0.00592081	3.12671	0.00182501	0.623351	chr17	SLC38A10;SLC38A10	Body;Body	79235968
1270	cg23638849	0.0148782	0.00475885	3.12643	0.00182678	0.623351	chr11	SHANK2;SHANK2	Body;Body	70477184
1271	cg02921249	0.0143798	0.00459968	3.12627	0.00182771	0.623351	chr11	STT3A	Body	125483986
1272	cg15354625	0.0199763	0.00639046	3.12595	0.00182972	0.623351	chr11	ODZ4	Body	78381223
1273	cg24293336	0.0209102	0.00668956	3.12579	0.00183067	0.623351	chr22			48244383
1274	cg19419598	0.0111786	0.00357624	3.12579	0.00183071	0.623351	chr5	ITGA1;PELO;PELO	TSS200;1stExon;5'UTR	52084055
1275	cg01713348	0.0211011	0.00675227	3.12504	0.0018353	0.624425	chr16	C16orf91	TSS1500	1480790
1276	cg23013958	-0.0201744	0.00645647	-3.12468	0.00183756	0.624702	chr1	AK3L1;AK3L1;AK3L1	TSS1500;TSS1500;TSS1500	65612865
1277	cg24204847	0.0224863	0.00719783	3.12404	0.00184151	0.625063	chr19	EEF2	Body	3977651
1278	cg17218628	0.0137891	0.00441448	3.12361	0.00184415	0.625063	chr3			169385983
1279	cg02208529	0.021769	0.00697029	3.12312	0.00184721	0.625063	chr5	DBN1	TSS1500	176901781
1280	cg04226364	0.0332453	0.0106454	3.12297	0.00184812	0.625063	chr17	MYST2	TSS200	47865990
1281	cg01174085	0.0198588	0.00636022	3.12234	0.00185204	0.625063	chr16	CHST6	5'UTR	75517052
1282	cg04520084	0.0193803	0.00620703	3.12231	0.00185221	0.625063	chr6	CCNC;CCNC	Body;5'UTR	100016357
1283	cg21642176	0.00903965	0.00289536	3.12212	0.00185342	0.625063	chr2	RAD51AP2	TSS200	17699740
1284	cg00473985	0.0223278	0.00715162	3.12206	0.0018538	0.625063	chr16	JPH3	Body	87670568
1285	cg16490390	0.0123781	0.00396538	3.12153	0.00185708	0.625063	chr19	MBOAT7;MBOAT7;MBOAT7;MBOAT7;TSEN34;TSEN34;TSEN34	TSS1500;TSS1500;TSS1500;TSS1500;1stExon;5'UTR;TSS1500	54694229
1286	cg04307531	0.0282728	0.009058	3.1213	0.00185851	0.625063	chr4	IRF2	5'UTR	185376838
1287	cg24378597	-0.0139129	0.00445778	-3.12103	0.0018602	0.625063	chr1	SOAT1	5'UTR	179263242
1288	cg24999255	0.0142663	0.00457156	3.12066	0.0018625	0.625063	chr1	GFI1;GFI1;GFI1	1stExon;5'UTR;5'UTR	92951596
1289	cg14420904	0.0256358	0.00821493	3.12063	0.00186271	0.625063	chr7	C7orf20	Body	930464
1290	cg01248855	-0.0546289	0.0175057	-3.12062	0.00186275	0.625063	chr17	C17orf42	TSS1500	29234505
1291	cg13584383	0.0254734	0.00816319	3.12051	0.00186343	0.625063	chr17	CBX4	Body	77808014
1292	cg09333956	0.0202821	0.00649983	3.12041	0.00186411	0.625063	chr16	CBFA2T3;CBFA2T3	5'UTR;Body	88985923
1293	cg14011368	0.0160451	0.00514201	3.1204	0.00186416	0.625063	chr14			96341538
1294	cg02234653	-0.0151503	0.00485536	-3.12033	0.00186456	0.625063	chr2	AP1S3	Body	224625080
1295	cg22882121	0.0155415	0.00498146	3.11987	0.00186748	0.62556	chr6	SLC44A4	Body	31842909
1296	cg12379294	0.00762478	0.00244416	3.11959	0.00186923	0.625663	chr13	DOCK9;DOCK9	1stExon;1stExon	99738493
1297	cg05281796	0.0263551	0.00845028	3.11884	0.00187391	0.626057	chr6	HLA-DOA	Body	32975360
1298	cg08404225	0.0218936	0.00702068	3.11845	0.00187642	0.626057	chr3	IL5RA;IL5RA;IL5RA;IL5RA;IL5RA;IL5RA;IL5RA;IL5RA;IL5RA;IL5RA;IL5RA;IL5RA	5'UTR;5'UTR;1stExon;5'UTR;1stExon;1stExon;1stExon;1stExon;5'UTR;1stExon;5'UTR;5'UTR	3151899
1299	cg10238051	-0.0189044	0.00606233	-3.11834	0.00187707	0.626057	chr10			79399092
1300	cg02215776	-0.0129134	0.00414121	-3.11827	0.0018775	0.626057	chr10	PFKP	Body	3116792
1301	cg14702960	0.017467	0.00560209	3.11794	0.00187963	0.626057	chr12			68634040
1302	cg26621780	0.0171425	0.00549809	3.1179	0.00187985	0.626057	chr12	RASAL1	Body	113547430
1303	cg27250759	0.021115	0.00677394	3.11709	0.00188495	0.626057	chr6	E2F3	TSS1500	20401608
1304	cg11470941	0.0161713	0.00518795	3.11709	0.00188501	0.626057	chr4			174042502
1305	cg05060949	0.0366696	0.0117649	3.11685	0.00188647	0.626057	chr7	MNX1;MNX1	Body;Body	156798581
1306	cg01236573	-0.018447	0.0059187	-3.11674	0.00188722	0.626057	chr1			26248897
1307	cg00549758	0.0202549	0.00649892	3.11666	0.00188767	0.626057	chr20	C20orf185	TSS1500	31642282
1308	cg03906031	0.0205988	0.00660927	3.11666	0.00188773	0.626057	chr11	STARD10	Body	72489173
1309	cg25270788	0.0300891	0.00965569	3.1162	0.00189061	0.626535	chr19	RUVBL2;GYS1;GYS1;GYS1	TSS200;TSS1500;TSS1500;TSS1500	49497126
1310	cg27268120	0.0237014	0.00760669	3.11586	0.00189275	0.626764	chr14			22385791
1311	cg08201451	-0.0100054	0.00321167	-3.11532	0.0018962	0.627427	chr16	VAC14	Body	70760142
1312	cg00004883	-0.0247857	0.00795701	-3.11495	0.00189855	0.627726	chr16	LDHD;LDHD	Body;Body	75148460
1313	cg13523245	0.0134328	0.00431303	3.11448	0.00190154	0.6279	chr9			132253384
1314	cg09473180	0.0215132	0.00690763	3.11441	0.00190197	0.6279	chr2			217403190
1315	cg19966063	0.0212501	0.00682488	3.11362	0.00190707	0.629106	chr15	TLN2	Body	62990138
1316	cg26103719	0.0161106	0.0051751	3.1131	0.00191034	0.629704	chr14	FBLN5	3'UTR	92336250
1317	cg02622209	-0.0238226	0.00765305	-3.11282	0.00191216	0.629828	chr17	EPN2;EPN2;EPN2	3'UTR;3'UTR;3'UTR	19239866
1318	cg14625636	-0.0380341	0.0122202	-3.11239	0.00191493	0.630261	chr9	KIAA1529	TSS1500	100000026
1319	cg03861966	0.0177241	0.0056959	3.11172	0.00191921	0.630539	chr12	CRADD	Body	94136602
1320	cg07329532	0.0189575	0.00609256	3.11159	0.00192007	0.630539	chr6	GMDS	Body	1766632
1321	cg02192974	-0.021156	0.00679913	-3.11158	0.00192014	0.630539	chr19	MYH14;MYH14;MYH14	Body;Body;Body	50734272
1322	cg14003794	0.0178195	0.00572767	3.11113	0.00192299	0.63081	chr21	LRRC3	TSS1500	45875123
1323	cg21364607	0.0153254	0.00492621	3.111	0.00192387	0.63081	chr6	FARS2	Body	5439460
1324	cg18505401	0.01946	0.00625589	3.11066	0.00192603	0.631013	chr7	TMEM196	TSS200	19812570
1325	cg10685945	0.0156265	0.00502417	3.11027	0.00192855	0.631013	chr4	AGPAT9	1stExon	84457822
1326	cg10377690	0.0141549	0.00455107	3.11023	0.00192885	0.631013	chr15			80898550
1327	cg16265557	0.0121908	0.0039218	3.10848	0.00194014	0.631399	chr4	ACOX3;ACOX3	TSS1500;TSS1500	8443089
1328	cg23679982	0.0321499	0.0103429	3.10842	0.00194056	0.631399	chr17	SMYD4	Body	1686737
1329	cg07941567	0.0227262	0.00731213	3.10801	0.0019432	0.631399	chr20	NOP56;SNORD57;NOP56	Body;TSS200;Body	2637452
1330	cg27243121	0.0243403	0.00783152	3.10799	0.00194336	0.631399	chr11	CTTN;CTTN	3'UTR;3'UTR	70281584
1331	cg20508454	0.0224595	0.00722723	3.10762	0.00194572	0.631399	chr17	SLC13A2;SLC13A2;SLC13A2;SLC13A2	Body;Body;Body;Body	26818600
1332	cg26862286	0.0199812	0.00642977	3.10761	0.00194581	0.631399	chr2	NCL	TSS1500	232330307
1333	cg06113776	0.0205146	0.00660216	3.10726	0.00194811	0.631399	chr6	COL11A2;COL11A2;COL11A2	Body;Body;Body	33151943
1334	cg17866692	0.0148458	0.00477807	3.10707	0.00194934	0.631399	chr12	TRPV4;TRPV4	Body;Body	110228049
1335	cg23385388	0.0132145	0.00425354	3.10672	0.00195163	0.631399	chr11	ALKBH8	TSS200	107436500
1336	cg09451305	0.0161151	0.00518723	3.10668	0.00195186	0.631399	chr19	PNKP	TSS1500	50371181
1337	cg25714392	0.0143643	0.00462417	3.10635	0.00195401	0.631399	chr3	C3orf59	TSS200	192636038
1338	cg20674231	0.0379158	0.0122064	3.10622	0.00195486	0.631399	chr1	PMF1	Body	156190362
1339	cg13897675	-0.0531515	0.0171125	-3.10601	0.00195629	0.631399	chr1	VWA1;VWA1	Body;3'UTR	1374310
1340	cg11377054	0.0204911	0.00659873	3.10531	0.00196083	0.631399	chr13			112189885
1341	cg26031127	0.0160852	0.0051802	3.10514	0.00196197	0.631399	chr14	DAAM1;DAAM1	1stExon;5'UTR	59655429
1342	cg21964481	0.0183505	0.00591023	3.10487	0.00196377	0.631399	chr9	SLC34A3	5'UTR	140125696
1343	cg08976554	0.0197622	0.00636522	3.10471	0.00196479	0.631399	chr12	NCOR2;NCOR2	Body;Body	124908112
1344	cg12861170	-0.0355793	0.0114604	-3.10455	0.00196587	0.631399	chr19	YJEFN3	TSS200	19639553
1345	cg02431562	0.0105673	0.00340393	3.10445	0.0019665	0.631399	chr2	DUSP2	Body	96809970
1346	cg18565342	0.0251246	0.008094	3.1041	0.00196879	0.631399	chr10	C10orf88	TSS200	124714098
1347	cg03403265	0.00959646	0.0030916	3.10404	0.00196919	0.631399	chr16	CEMP1	TSS1500	2581833
1348	cg18140071	-0.0204964	0.00660362	-3.10381	0.00197073	0.631399	chr5	SLC9A3	Body	510035
1349	cg24167314	0.0203013	0.00654091	3.10374	0.00197114	0.631399	chr12	PAH	TSS200	103311500
1350	cg26099061	0.012244	0.00394544	3.10332	0.00197395	0.631399	chr22	MN1;MN1	5'UTR;1stExon	28197197
1351	cg13571093	0.021625	0.00696911	3.10298	0.0019762	0.631399	chr9			96791017
1352	cg25446676	0.0225161	0.00725637	3.10295	0.00197638	0.631399	chr20	NAA20;NAA20;NAA20	TSS200;TSS1500;TSS200	19997871
1353	cg06889975	0.017874	0.00576074	3.10273	0.00197784	0.631399	chr8			22558722
1354	cg01355957	0.0347566	0.0112024	3.10261	0.00197866	0.631399	chr10	IFIT5	Body	91175165
1355	cg04386759	-0.0615306	0.0198335	-3.10236	0.00198025	0.631399	chr6			170554795
1356	cg01244432	0.0112073	0.00361276	3.10213	0.00198179	0.631399	chr6	FOXP4;FOXP4;FOXP4;FOXP4;FOXP4;FOXP4	1stExon;5'UTR;5'UTR;1stExon;5'UTR;1stExon	41514307
1357	cg07696354	0.0219816	0.00708613	3.10206	0.00198228	0.631399	chr4			153527031
1358	cg00541956	0.0209393	0.00675068	3.1018	0.00198399	0.631399	chr19	ZNF256	Body	58455018
1359	cg13088253	0.0177028	0.0057083	3.10124	0.00198771	0.631399	chr13	ATP11A;ATP11A	Body;Body	113483114
1360	cg13612480	0.00954362	0.00307752	3.10108	0.00198879	0.631399	chr19	GPX4;GPX4;GPX4	TSS1500;TSS200;TSS200	1103771
1361	cg05526015	-0.0399463	0.0128818	-3.10098	0.00198943	0.631399	chr6			170553845
1362	cg07538425	0.0174071	0.00561445	3.10041	0.0019932	0.631399	chr2			96983520
1363	cg06752163	0.0423767	0.0136686	3.1003	0.00199393	0.631399	chr3	RPL22L1	TSS200	170588210
1364	cg11587925	0.00847654	0.00273413	3.10027	0.00199418	0.631399	chr19	OLFM2	Body	10046956
1365	cg00083765	0.00721564	0.00232769	3.09992	0.00199649	0.631399	chr8	NRBP2	5'UTR	144923196
1366	cg04005378	-0.0224047	0.00722785	-3.09977	0.00199751	0.631399	chr17	DHRS7C	Body	9675061
1367	cg18023504	-0.0197432	0.00636958	-3.09961	0.00199854	0.631399	chr7			115137115
1368	cg11825756	0.0224436	0.00724096	3.09954	0.00199903	0.631399	chr10	CNNM2;CNNM2	Body;Body	104836841
1369	cg21642716	0.0233218	0.00752454	3.09943	0.00199975	0.631399	chr2			8780563
1370	cg26298814	0.0258372	0.00833612	3.09943	0.00199977	0.631399	chr3	SUSD5	Body	33259889
1371	cg00011616	0.0213479	0.00688768	3.09943	0.00199978	0.631399	chr17			75672423
1372	cg22946876	0.0106295	0.00342972	3.09923	0.00200107	0.631399	chr12	RASSF8;RASSF8	TSS1500;TSS1500	26111213
1373	cg19587968	0.0210561	0.00679433	3.09908	0.00200213	0.631399	chr10	INPP5A	Body	134362785
1374	cg13035290	0.0242068	0.00781174	3.09878	0.00200414	0.631399	chr4	SORCS2	Body	7738930
1375	cg11876022	0.0215923	0.00696836	3.09862	0.00200518	0.631399	chr7	TMEM196	TSS200	19812479
1376	cg10708588	0.0126951	0.00409706	3.0986	0.00200531	0.631399	chr1	ASAP3;ASAP3	TSS200;TSS200	23810816
1377	cg14689122	0.0152245	0.0049134	3.09857	0.0020055	0.631399	chr3	PDIA5;PDIA5	Body;Body	122809537
1378	cg07961456	0.0208033	0.00671493	3.09806	0.0020089	0.631399	chr1	C1orf49;C1orf49;C1orf49;C1orf49	Body;Body;Body;Body	178488431
1379	cg10159529	0.0252525	0.00815152	3.09789	0.00201007	0.631399	chr3	IL5RA;IL5RA;IL5RA;IL5RA;IL5RA;IL5RA	TSS1500;TSS1500;TSS1500;TSS1500;TSS1500;TSS1500	3152530
1380	cg04028695	0.0205294	0.00662719	3.09775	0.00201102	0.631399	chr10			80008319
1381	cg07907917	0.0110604	0.00357077	3.09749	0.00201277	0.631399	chr19	SERTAD3;SERTAD3	5'UTR;TSS1500	40949191
1382	cg12840312	0.0187526	0.00605426	3.09743	0.00201318	0.631399	chr6	FAM50B	TSS1500	3849381
1383	cg09396253	-0.0140949	0.00455064	-3.09733	0.0020138	0.631399	chr13			74148383
1384	cg10360121	0.0129132	0.00416952	3.09704	0.00201579	0.631399	chr14	BRMS1L	Body	36296268
1385	cg11595245	0.0185822	0.00600099	3.09652	0.00201927	0.631399	chr10	HELLS	TSS200	96305461
1386	cg23385395	0.0440329	0.0142213	3.09626	0.00202102	0.631399	chr7			3227277
1387	cg08319422	0.0301879	0.00975049	3.09603	0.00202255	0.631399	chr6			29617817
1388	cg14176804	0.0164956	0.00532799	3.09603	0.00202258	0.631399	chr1	LY9	3'UTR	160797850
1389	cg17436861	0.0171217	0.00553038	3.09594	0.0020232	0.631399	chr5	DBN1;DBN1	TSS1500;TSS200	176900842
1390	cg14258107	0.0402825	0.0130119	3.09583	0.00202391	0.631399	chr1	TMEM201;TMEM201	Body;3'UTR	9664334
1391	cg10719144	-0.0143075	0.0046224	-3.09525	0.00202785	0.631399	chr3			29182931
1392	cg04727924	0.0172908	0.00558633	3.0952	0.00202821	0.631399	chr7	HEATR2	Body	799746
1393	cg18458373	0.0190788	0.00616422	3.09508	0.00202899	0.631399	chr5	DOCK2	Body	169483281
1394	cg02345321	0.0162383	0.00524649	3.09507	0.00202905	0.631399	chr8	TACC1	5'UTR	38597616
1395	cg02243479	0.0305423	0.00986872	3.09486	0.00203047	0.631399	chr17	RPTOR;RPTOR	Body;Body	78859959
1396	cg08205655	0.0135954	0.00439328	3.09459	0.0020323	0.631516	chr22	USP18	5'UTR	18632997
1397	cg12108395	0.0120627	0.00389859	3.09412	0.00203551	0.631977	chr12	GPR133	Body	131617985
1398	cg11079613	0.0273602	0.00884416	3.09359	0.00203912	0.631977	chr17	ASPSCR1	Body	79941185
1399	cg15597855	0.013259	0.00428599	3.09356	0.00203929	0.631977	chr1	VTCN1	TSS200	117753602
1400	cg00014665	0.0156644	0.00506383	3.09338	0.00204055	0.631977	chr8			142243060
1401	cg27361964	-0.0173195	0.00559908	-3.09327	0.00204127	0.631977	chr12	NXPH4	TSS1500	57609204
1402	cg01822532	0.019744	0.00638337	3.09304	0.00204286	0.631977	chr11	LRP5	Body	68206125
1403	cg03644587	0.0196522	0.00635537	3.09222	0.00204846	0.631977	chr6	TNXB	5'UTR	32071499
1404	cg15424739	0.00823375	0.00266275	3.09219	0.00204862	0.631977	chr19	COMP	Body	18901666
1405	cg22368036	0.0184898	0.00597953	3.09218	0.00204872	0.631977	chr1			37918006
1406	cg16071691	0.0227079	0.00734453	3.09181	0.00205127	0.631977	chr6	SMOC2;SMOC2	Body;Body	169013530
1407	cg11222665	0.0138137	0.00446841	3.0914	0.00205402	0.631977	chr1	MRPL20	TSS1500	1343355
1408	cg21842222	0.009898	0.00320188	3.09131	0.00205469	0.631977	chr11	SF1;SF1;SF1;SF1	TSS200;TSS200;TSS200;TSS200	64546304
1409	cg13973727	0.0345417	0.0111743	3.09118	0.00205554	0.631977	chr2	SNTG2	Body	1229277
1410	cg04783474	0.0282321	0.00913343	3.09107	0.00205628	0.631977	chr7			55799845
1411	cg22676470	0.0100777	0.00326077	3.09057	0.00205971	0.631977	chr19	EFNA2	Body	1295929
1412	cg06764665	0.0217346	0.00703256	3.09057	0.00205977	0.631977	chr15	ADAMTS17	Body	100835053
1413	cg24311643	0.0171739	0.00555729	3.09033	0.00206137	0.631977	chr1			159748210
1414	cg13405636	0.0128319	0.00415237	3.09027	0.00206182	0.631977	chr10	MGMT	Body	131517465
1415	cg12432038	0.0126209	0.00408484	3.08969	0.00206577	0.631977	chr1	C1orf229	TSS200	247275735
1416	cg18729086	0.0200456	0.00648801	3.08964	0.00206616	0.631977	chr10	GOT1	Body	101187440
1417	cg02209998	0.0373926	0.0121047	3.0891	0.00206986	0.631977	chr8	ERICH1	Body	649235
1418	cg06562644	0.0200241	0.00648349	3.08848	0.00207415	0.631977	chr10	KNDC1	Body	134992590
1419	cg15865069	-0.0124631	0.00403548	-3.08838	0.0020748	0.631977	chr7	PTPRN2;PTPRN2;PTPRN2	Body;Body;Body	158195729
1420	cg02347989	0.0123565	0.00400113	3.08827	0.00207559	0.631977	chr11	EFEMP2	3'UTR	65634083
1421	cg04151612	0.0158958	0.00514792	3.08781	0.00207874	0.631977	chr3	JAGN1	TSS200	9932217
1422	cg26192689	0.0182222	0.00590223	3.08734	0.00208201	0.631977	chr2			206730773
1423	cg21064182	0.0258094	0.00836038	3.0871	0.00208365	0.631977	chr19			18402668
1424	cg15974673	0.0519908	0.0168427	3.08684	0.00208549	0.631977	chr19	EVI5L;EVI5L	Body;Body	7926970
1425	cg19197523	0.0132857	0.00430398	3.08683	0.00208555	0.631977	chr8	WDYHV1	TSS1500	124428674
1426	cg13823840	0.0210174	0.00680901	3.0867	0.00208645	0.631977	chr9	SUGT1P1;SPINK4	Body;Body	33245203
1427	cg25636833	0.0370724	0.0120106	3.08664	0.00208686	0.631977	chr22	PHF5A;ACO2	TSS200;TSS1500	41864805
1428	cg10690747	0.0124739	0.00404134	3.08658	0.00208728	0.631977	chr21	UBASH3A;UBASH3A	TSS200;TSS200	43823835
1429	cg17852791	-0.0216279	0.00700863	-3.0859	0.00209204	0.631977	chr17			49022312
1430	cg13311142	0.0237119	0.00768417	3.08581	0.00209266	0.631977	chr17	MYADML2	Body	79899309
1431	cg24012465	0.0164728	0.00533896	3.0854	0.00209549	0.631977	chr4	PCGF3	Body	754733
1432	cg07072391	0.0122434	0.00396841	3.08521	0.00209684	0.631977	chr2	MLPH;MLPH	Body;Body	238418720
1433	cg00188627	-0.0269853	0.00874764	-3.08487	0.00209919	0.631977	chr3	SCHIP1	Body	159557779
1434	cg06430309	0.0277277	0.00898847	3.08481	0.00209958	0.631977	chr7	EIF3B;EIF3B	Body;Body	2397685
1435	cg22657044	0.0246277	0.00798389	3.08467	0.00210059	0.631977	chr20	RNF114	TSS1500	48551982
1436	cg05445914	0.0105776	0.00342919	3.08459	0.00210117	0.631977	chr16	MAPK3;MAPK3;MAPK3	Body;Body;Body	30134068
1437	cg24401044	0.0351444	0.0113949	3.08424	0.00210361	0.631977	chr2	HDAC4	Body	239982465
1438	cg25027788	-0.0444709	0.0144188	-3.08423	0.00210366	0.631977	chr12	VWF	Body	6167002
1439	cg00315394	0.0123636	0.00400888	3.08404	0.00210499	0.631977	chr5	MGAT4B;SQSTM1	Body;TSS1500	179232165
1440	cg07960154	0.0248225	0.00804872	3.08404	0.00210501	0.631977	chr17	NEUROD2	3'UTR	37760198
1441	cg00373616	0.0147653	0.00478859	3.08344	0.00210919	0.631977	chr1	PLCH2	Body	2434487
1442	cg06750832	0.00944791	0.00306409	3.08343	0.00210927	0.631977	chr1	KCNA3	TSS200	111217691
1443	cg12994233	0.0125248	0.00406201	3.0834	0.00210949	0.631977	chr11	CCND1	Body	69456562
1444	cg24356544	-0.0305113	0.00989605	-3.08318	0.00211105	0.631977	chr10	OGDHL;OGDHL;OGDHL	TSS1500;TSS1500;TSS1500	50970863
1445	cg23593986	0.024433	0.00792594	3.08267	0.00211463	0.631977	chr20	MIR499;MYH7B	TSS1500;Body	33577678
1446	cg02627110	0.0078377	0.00254254	3.08262	0.00211495	0.631977	chr3	SMARCC1	TSS200	47823531
1447	cg17520909	0.0314896	0.0102157	3.08249	0.0021159	0.631977	chr1	CRP	Body	159683855
1448	cg17449333	0.0186974	0.00606597	3.08234	0.00211694	0.631977	chr3			46669290
1449	cg22702922	0.0147247	0.00477757	3.08204	0.00211903	0.631977	chr1	EPHB2;EPHB2	Body;Body	23097476
1450	cg15256164	-0.0199151	0.00646195	-3.08189	0.00212006	0.631977	chr2	CDCA7;CDCA7	Body;Body	174220625
1451	cg03025337	0.0138998	0.00451017	3.08188	0.00212013	0.631977	chr19	ZNF470	TSS1500	57078173
1452	cg14429765	0.0274527	0.00890838	3.08167	0.00212162	0.631977	chr8	MCPH1	Body	6492531
1453	cg09417176	-0.0173731	0.00563897	-3.08091	0.00212704	0.631977	chr10	TACC2;TACC2;TACC2;TACC2	Body;Body;Body;Body	123993026
1454	cg18530512	0.0215278	0.00698761	3.08086	0.00212736	0.631977	chr19			14186152
1455	cg14365420	-0.0159461	0.00517647	-3.0805	0.0021299	0.631977	chr11			73016268
1456	cg01605435	-0.0288991	0.00938256	-3.08009	0.00213283	0.631977	chr8			11539405
1457	cg00392677	0.0193626	0.00628674	3.07992	0.00213404	0.631977	chr1	CSMD2	Body	34086613
1458	cg07197230	0.0229734	0.00745956	3.07972	0.0021354	0.631977	chr22	CECR2	1stExon	17956641
1459	cg21638454	-0.0130287	0.00423065	-3.07959	0.00213636	0.631977	chr12			27345419
1460	cg16210447	0.0224477	0.00729214	3.07834	0.00214522	0.631977	chr20	CASS4;CASS4;CASS4;CASS4	TSS1500;TSS1500;TSS200;TSS1500	54987076
1461	cg04912316	0.021993	0.00714462	3.07826	0.00214583	0.631977	chr17	FAM100B	Body	74266324
1462	cg14754581	0.01556	0.00505488	3.07821	0.00214618	0.631977	chr3	CCRL2;CCRL2;CCRL2	TSS1500;5'UTR;1stExon	46448753
1463	cg23892644	0.0300659	0.00976743	3.07818	0.00214641	0.631977	chr15	DUOX1;DUOX1	Body;Body	45444704
1464	cg23069367	-0.0141616	0.00460075	-3.0781	0.00214694	0.631977	chr13	ATP11A;ATP11A	Body;Body	113358319
1465	cg26542501	0.0109067	0.00354333	3.07809	0.00214699	0.631977	chr3	UMPS;UMPS	5'UTR;1stExon	124449238
1466	cg16282679	0.0223766	0.0072697	3.07807	0.0021472	0.631977	chr6	EGFL8	Body	32134310
1467	cg18892244	0.0297337	0.00965987	3.07806	0.00214724	0.631977	chr7	HEATR2	Body	807596
1468	ch.19.103226F	-0.0244304	0.00793718	-3.07796	0.00214791	0.631977	chr19	SCAMP4	Body	1919419
1469	cg05592184	0.0245718	0.00798449	3.07744	0.00215164	0.631977	chr3	RPL14;RPL14	TSS1500;TSS1500	40498513
1470	cg14066905	0.0189263	0.00615076	3.07707	0.00215431	0.631977	chr11	SLC37A2;SLC37A2	Body;Body	124953090
1471	cg03436798	0.0219392	0.00712995	3.07705	0.00215442	0.631977	chr11			76775375
1472	cg13333405	0.0158929	0.00516528	3.07686	0.00215578	0.631977	chr19	PLEKHJ1;SF3A2	TSS1500;TSS200	2236670
1473	cg22237056	0.0301844	0.00981047	3.07675	0.00215661	0.631977	chr2	HDAC4	3'UTR	239974003
1474	cg23630867	0.0176221	0.00572765	3.07668	0.00215711	0.631977	chr4			153528146
1475	cg08762273	0.0399615	0.0129891	3.07653	0.00215813	0.631977	chr6	HIST1H4G	TSS200	26247270
1476	cg20245520	0.0175472	0.00570429	3.07615	0.00216089	0.631977	chr7	DNAJB6	Body	157185279
1477	cg13540805	0.0195188	0.00634531	3.0761	0.00216128	0.631977	chr12			25872021
1478	cg27533604	0.00810732	0.00263573	3.07593	0.00216247	0.631977	chr3	CDGAP;CDGAP	1stExon;5'UTR	119013584
1479	cg09395805	0.0432416	0.0140581	3.07593	0.00216247	0.631977	chr6			27186076
1480	cg06234511	-0.0149457	0.00485959	-3.0755	0.00216556	0.631977	chr12			83953441
1481	cg21580456	0.0194087	0.00631081	3.07547	0.00216576	0.631977	chr3	SLC41A3;SLC41A3;SLC41A3;SLC41A3;SLC41A3;SLC41A3	Body;Body;5'UTR;Body;1stExon;5'UTR	125775613
1482	cg10159630	-0.028792	0.00936331	-3.07498	0.00216931	0.631977	chr2	HOXD3	3'UTR	177037364
1483	cg22129906	0.0154107	0.00501208	3.07472	0.00217118	0.631977	chr2	TUBA4B;TUBA4A	Body;TSS1500	220119239
1484	cg21291385	0.0218576	0.00710906	3.07461	0.00217197	0.631977	chr21	MRPS6;SLC5A3	Body;5'UTR	35448215
1485	cg16970702	0.011377	0.00370033	3.07458	0.00217219	0.631977	chr2	SFRS7	TSS200	38978664
1486	cg14399988	0.0175332	0.00570276	3.07451	0.00217271	0.631977	chr8	PHYHIP;PHYHIP	TSS1500;TSS1500	22090372
1487	cg16254309	0.0260864	0.00848488	3.07446	0.00217305	0.631977	chr7	CNTNAP2	Body	145814152
1488	cg06102690	0.0287795	0.009361	3.07441	0.00217342	0.631977	chr4	CCDC149	TSS200	24981807
1489	cg03457229	0.0210115	0.00683537	3.07393	0.00217686	0.631977	chr7	TRRAP	Body	98552884
1490	cg23430209	0.0171314	0.00557341	3.07378	0.00217796	0.631977	chr11	HCCA2	Body	1521257
1491	cg02535421	0.0258954	0.00842474	3.07373	0.00217829	0.631977	chr16	ZFP90	TSS1500	68572342
1492	cg07976359	-0.0164356	0.00534755	-3.07349	0.00218004	0.631977	chr19			1718954
1493	cg17194243	0.00779852	0.00253751	3.07329	0.00218146	0.631977	chr13	FAM48A;FAM48A	5'UTR;5'UTR	37633605
1494	cg22381955	0.0240869	0.0078377	3.0732	0.00218211	0.631977	chr12	CHFR;CHFR;CHFR;CHFR;CHFR	Body;Body;Body;Body;Body	133429949
1495	cg24020650	0.024395	0.00793799	3.07319	0.00218218	0.631977	chr7			152564119
1496	cg05331498	-0.0148516	0.00483291	-3.07301	0.00218354	0.631977	chr3	CHDH;IL17RB	TSS1500;Body	53880775
1497	cg12389397	0.0169922	0.00552961	3.07295	0.00218392	0.631977	chr1			110313543
1498	cg24410064	0.0388369	0.0126392	3.07274	0.00218544	0.631977	chr7	C1GALT1	TSS200	7222050
1499	cg00094333	0.0111356	0.00362436	3.07242	0.00218779	0.631977	chr20			47933724
1500	cg17316078	-0.0136809	0.00445283	-3.07241	0.00218788	0.631977	chr12			127221700
1501	cg07693657	-0.0291941	0.00950212	-3.07238	0.00218811	0.631977	chr11	NDUFS8	TSS200	67797975
1502	cg15768568	0.0084	0.00273428	3.0721	0.00219009	0.631977	chr11	TIMM10	TSS200	57298301
1503	cg19691163	0.018032	0.00586982	3.07198	0.00219101	0.631977	chr5	LNPEP;LNPEP	Body;5'UTR	96304288
1504	cg06264659	0.0154719	0.00503648	3.07196	0.00219112	0.631977	chr2			64998062
1505	cg03762549	0.014574	0.00474593	3.07085	0.0021992	0.633633	chr1	TMEM61	Body	55446960
1506	cg00154986	0.0138774	0.00451941	3.07061	0.00220094	0.633633	chr15	MESP2	Body	90320609
1507	cg25669249	0.0305063	0.00993507	3.07057	0.00220124	0.633633	chr15	FAM189A1	Body	29442169
1508	cg25492363	-0.0189049	0.0061575	-3.07022	0.0022038	0.633822	chr11	UBE2L6;UBE2L6	Body;Body	57319872
1509	cg23702412	0.020855	0.006793	3.07007	0.00220487	0.633822	chr14	SLC8A3;SLC8A3;SLC8A3;SLC8A3	TSS200;TSS200;TSS200;TSS200	70655803
1510	cg24955680	0.0324387	0.0105668	3.06988	0.00220629	0.633822	chr11	PDGFD;PDGFD;DDI1	Body;Body;1stExon	103907715
1511	cg27136023	0.0192297	0.00626653	3.06864	0.00221539	0.635345	chr6	TRIM26	5'UTR	30174651
1512	cg26877715	0.0120753	0.00393551	3.06829	0.00221796	0.635345	chr20	SLC32A1	Body	37353907
1513	cg27033712	-0.0127795	0.0041651	-3.06824	0.00221827	0.635345	chr5	LOC285593;LOC285593	TSS1500;TSS1500	173005622
1514	cg14908875	-0.0302234	0.00985144	-3.06792	0.00222067	0.635345	chr11	ALKBH3	TSS1500	43902062
1515	cg25529535	0.0179068	0.00583706	3.06778	0.00222167	0.635345	chr10			6125715
1516	cg16000182	0.0160713	0.00523911	3.06756	0.00222327	0.635345	chr5			152809520
1517	cg08095377	0.0627322	0.0204509	3.06745	0.00222411	0.635345	chr2	C2orf27A	Body	132511110
1518	cg13289202	0.0126728	0.00413161	3.06728	0.00222535	0.635345	chr11	ABTB2	Body	34322226
1519	cg01547541	0.0285576	0.00931056	3.06723	0.00222572	0.635345	chr2	C2orf67	TSS1500	211036599
1520	cg13343159	0.0192373	0.00627203	3.06716	0.00222623	0.635345	chr8			700290
1521	cg22599005	0.0141202	0.00460532	3.06606	0.00223438	0.635631	chr7			1035351
1522	cg24011637	0.0130536	0.00425746	3.06604	0.00223449	0.635631	chr2	FOSL2	TSS1500	28614567
1523	cg11071155	0.0156586	0.00510725	3.06596	0.00223511	0.635631	chr6			157012049
1524	cg24161647	0.0157942	0.00515177	3.06578	0.00223647	0.635631	chr7	YKT6	Body	44249290
1525	cg15276256	-0.0236061	0.00769997	-3.06574	0.00223671	0.635631	chr12			130590197
1526	cg04478698	0.0163923	0.00534722	3.06557	0.00223796	0.635631	chr4			26033992
1527	cg02412628	0.0132902	0.00433577	3.06525	0.00224036	0.635631	chr20	SIRPB2;SIRPB2	TSS1500;TSS1500	1473638
1528	cg06678912	0.0142113	0.00463631	3.06521	0.00224065	0.635631	chr16			86756576
1529	cg11719452	0.0124081	0.00404808	3.06518	0.00224086	0.635631	chr7	MEPCE;ZCWPW1	1stExon;TSS1500	100027776
1530	cg22908616	0.0250579	0.00817538	3.06504	0.00224189	0.635631	chr11	DNHD1;DNHD1	5'UTR;5'UTR	6518577
1531	cg08824692	0.0241725	0.00788831	3.06435	0.00224706	0.63638	chr11	NDUFC2	Body	77790360
1532	cg04389426	0.0150447	0.00491041	3.06384	0.00225082	0.63638	chr9	BNC2	TSS1500	16871106
1533	cg07967402	0.0102872	0.00335784	3.06363	0.00225241	0.63638	chr16	CTCF	TSS1500	67595843
1534	cg01361351	0.010626	0.00346851	3.06357	0.00225288	0.63638	chr22			29467363
1535	cg01779383	0.0295077	0.00963211	3.06347	0.00225359	0.63638	chr10			94180753
1536	cg22347357	0.0209877	0.00685102	3.06344	0.00225381	0.63638	chr1	CASZ1	Body	10705035
1537	cg06940720	0.0171589	0.00560144	3.06331	0.0022548	0.63638	chr5			1526929
1538	cg16030510	0.0184841	0.00603453	3.06306	0.00225665	0.636488	chr17	C17orf66	TSS200	34195902
1539	cg02259877	0.00983068	0.00320967	3.06283	0.00225834	0.63655	chr6			33217421
1540	cg19878479	0.0169754	0.00554302	3.06249	0.00226091	0.636863	chr19	LMTK3	Body	49015582
1541	cg03959527	0.0186507	0.00609096	3.06203	0.00226436	0.63742	chr15	ZNF774	TSS1500	90894952
1542	cg02902617	0.021966	0.00717466	3.0616	0.00226756	0.637606	chr14	RIN3	Body	93031178
1543	cg18817487	0.0232373	0.00759025	3.06147	0.00226856	0.637606	chr12	HAL	TSS200	96390143
1544	cg02484687	-0.0268065	0.00875642	-3.06135	0.00226943	0.637606	chr2			236328513
1545	cg01298882	0.0217862	0.00711762	3.06089	0.00227289	0.638166	chr6			164009657
1546	cg01152726	0.0205764	0.00672348	3.06038	0.00227676	0.638838	chr18	LAMA3;LAMA3;LAMA3;LAMA3	TSS200;TSS200;Body;Body	21452844
1547	cg13418196	0.0105418	0.00344533	3.05972	0.00228168	0.638961	chr19	SLC27A1	TSS200	17581210
1548	cg02486845	0.0216519	0.00707709	3.05944	0.00228383	0.638961	chr6	NCRNA00120;AKIRIN2;AKIRIN2	TSS1500;5'UTR;1stExon	88411799
1549	cg22530519	0.0153072	0.00500347	3.05932	0.00228474	0.638961	chr17	AOC2;AOC3;AOC2	Body;TSS1500;Body	41001849
1550	cg04211829	0.0173854	0.00568302	3.05918	0.00228575	0.638961	chr16	ZFHX3;ZFHX3	Body;Body	72981203
1551	cg05337024	0.0153002	0.00500162	3.05904	0.0022868	0.638961	chr16	TMEM159;DNAH3	TSS200;Body	21169852
1552	cg03146797	0.0214279	0.00700483	3.05902	0.00228699	0.638961	chr21	AIRE;AIRE	Body;TSS1500	45709595
1553	cg24784730	-0.0297639	0.00973049	-3.05883	0.00228843	0.638961	chr12			125225655
1554	cg13191049	0.0170885	0.00558709	3.05857	0.00229037	0.638961	chr15	SYNM;SYNM	1stExon;1stExon	99645663
1555	cg24049838	0.0143318	0.00468588	3.05851	0.00229087	0.638961	chr10	IFIT5	TSS1500	91174099
1556	cg17829746	0.020034	0.00655057	3.05837	0.00229193	0.638961	chr1	PROX1	Body	214170220
1557	cg06342954	0.0159636	0.0052211	3.05753	0.0022983	0.639558	chr2	AGAP1;AGAP1	Body;Body	236757889
1558	cg20557559	0.0222657	0.00728254	3.05741	0.0022992	0.639558	chr10			131593423
1559	cg26525121	0.0221773	0.00725378	3.05735	0.00229963	0.639558	chr6	CD83;CD83	Body;Body	14129370
1560	cg10520026	0.0173287	0.00566798	3.0573	0.0023	0.639558	chr1	PRDM16;PRDM16	Body;Body	3016293
1561	cg06869445	0.00830161	0.00271551	3.05711	0.00230144	0.639558	chr16	ABCC1;ABCC1;ABCC1;ABCC1;ABCC1	TSS200;TSS200;TSS200;TSS200;TSS200	16043240
1562	cg07117038	0.0103459	0.00338465	3.0567	0.00230454	0.639764	chr11	LOC100130987;CLCF1;CLCF1	Body;Body;5'UTR	67140702
1563	cg12194898	-0.0134337	0.00439536	-3.05633	0.0023074	0.639764	chr5			174145508
1564	cg13658962	0.0228757	0.00748503	3.05619	0.00230841	0.639764	chr19	HIPK4	Body	40886898
1565	cg01436159	0.0315008	0.0103076	3.05607	0.00230937	0.639764	chr17	ASPSCR1	Body	79944614
1566	cg09788003	0.0151071	0.00494342	3.05601	0.00230982	0.639764	chr14	ISM2;ISM2	3'UTR;3'UTR	77941556
1567	cg01360628	0.0145274	0.00475397	3.05585	0.00231103	0.639764	chr3	EPHA3;EPHA3	TSS1500;TSS1500	89156118
1568	cg03502236	0.015178	0.00496746	3.05549	0.00231376	0.639822	chr11	MUC2	TSS200	1074682
1569	cg22221730	0.0142911	0.00467728	3.05544	0.00231419	0.639822	chr3	IP6K1;IP6K1	5'UTR;5'UTR	49817940
1570	cg13269964	0.0124521	0.00407694	3.05427	0.00232314	0.641888	chr17	CD300LG;CD300LG;CD300LG;CD300LG;CD300LG;CD300LG;CD300LG;CD300LG	5'UTR;5'UTR;1stExon;1stExon;5'UTR;5'UTR;1stExon;1stExon	41924577
1571	cg22270364	0.0246946	0.00808792	3.05326	0.00233084	0.642643	chr19	TPM4;TPM4	5'UTR;1stExon	16178426
1572	cg25143070	0.00865064	0.00283346	3.05303	0.00233263	0.642643	chr1	JAK1	TSS200	65432346
1573	cg02293354	0.0205954	0.00674625	3.05286	0.00233392	0.642643	chr6	HLA-DQA2	Body	32711008
1574	cg21221516	0.0184985	0.00605972	3.05271	0.00233514	0.642643	chr3	VWA5B2	Body	183950129
1575	cg18646365	-0.0279025	0.00914028	-3.05269	0.00233524	0.642643	chr15	CRABP1	TSS1500	78632081
1576	cg07494499	0.0207722	0.00680472	3.05262	0.00233577	0.642643	chr17	NXN	Body	837017
1577	cg27661209	-0.0237983	0.00779616	-3.05256	0.00233625	0.642643	chr11	MUC5B	Body	1252192
1578	cg15860235	-0.0212125	0.0069499	-3.05221	0.00233899	0.642988	chr4	SH3BP2	TSS1500	2794188
1579	cg20580294	0.0227892	0.00746758	3.05175	0.0023425	0.643546	chr10			7486967
1580	cg12799049	0.0162904	0.00533863	3.05141	0.00234514	0.643671	chr1			197811487
1581	cg18087326	0.0189574	0.00621288	3.05131	0.00234592	0.643671	chr1	GPX7	TSS1500	53067637
1582	cg08737543	0.0200663	0.00657719	3.0509	0.00234907	0.64389	chr1	UBE4B;UBE4B	Body;Body	10118766
1583	cg00041989	0.0194373	0.00637211	3.05036	0.00235324	0.64389	chr17			55828038
1584	cg01025599	0.0285869	0.00937234	3.05013	0.00235504	0.64389	chr16			4303589
1585	cg23045255	0.00911881	0.00298988	3.04989	0.00235689	0.64389	chr1			182584068
1586	cg13099542	0.0213604	0.00700365	3.04989	0.00235689	0.64389	chr13			114056351
1587	cg22939703	0.0249135	0.00816873	3.04986	0.00235715	0.64389	chr10	MGMT	Body	131357171
1588	cg05959989	0.0258944	0.00849089	3.04967	0.0023586	0.64389	chr11	MTL5;MTL5	Body;Body	68517164
1589	cg15839431	-0.0544525	0.0178554	-3.04964	0.00235885	0.64389	chr19	YJEFN3	TSS200	19639596
1590	cg24655087	0.0201281	0.00660049	3.04948	0.00236008	0.64389	chr15			26416943
1591	cg02005549	0.0139067	0.00456079	3.04919	0.00236234	0.643917	chr4	GSTCD;INTS12;INTS12;GSTCD	1stExon;TSS200;TSS200;5'UTR	106629965
1592	cg19149410	0.016403	0.00537964	3.04909	0.00236314	0.643917	chr17	LRRC59	TSS200	48474869
1593	cg10982231	0.0240177	0.00787939	3.04817	0.00237027	0.645453	chr15	RFX7	TSS1500	56536562
1594	cg23280730	0.0144866	0.0047531	3.04782	0.00237302	0.645528	chr1	C1orf100	Body	244534647
1595	cg11409796	0.00923393	0.00302975	3.04776	0.00237352	0.645528	chr1	PRDX6	TSS200	173446294
1596	cg00830735	-0.036118	0.0118529	-3.04718	0.00237801	0.645624	chr10	PPP1R3C	TSS1500	93393238
1597	cg09231767	0.0166624	0.00546829	3.0471	0.00237866	0.645624	chr11	IGSF9B	Body	133808630
1598	cg14899065	0.0172753	0.00566974	3.04692	0.00238004	0.645624	chr15	IL16;IL16	Body;TSS1500	81587108
1599	cg13681765	0.0187347	0.00614923	3.04668	0.00238195	0.645624	chr1	CASZ1;CASZ1	5'UTR;5'UTR	10820488
1600	cg08592733	0.0136615	0.00448412	3.04663	0.00238233	0.645624	chr4	RAB33B	TSS1500	140374542
1601	cg00472758	0.0130953	0.00429838	3.04657	0.00238281	0.645624	chr16	TBC1D24	3'UTR	2552820
1602	cg04976075	-0.0188593	0.00619074	-3.04637	0.00238435	0.645641	chr10	ADARB2	Body	1230850
1603	cg10513595	0.0205453	0.00674609	3.04551	0.00239117	0.646305	chr5			89311473
1604	cg26807961	0.0202441	0.00664724	3.04549	0.00239127	0.646305	chr19			47776385
1605	cg06880557	0.0226822	0.0074478	3.04549	0.00239128	0.646305	chr13	C13orf27	5'UTR	103425546
1606	cg04866639	0.0202301	0.00664319	3.04523	0.00239331	0.646354	chr15	RHOV	3'UTR	41165181
1607	cg19201019	0.0206908	0.00679524	3.0449	0.00239595	0.646354	chr19	B3GNT8	TSS1500	41935185
1608	cg15890075	0.0221889	0.00728761	3.04474	0.0023972	0.646354	chr17	MYO15A	TSS200	18011923
1609	cg20124933	0.021226	0.00697144	3.04471	0.00239742	0.646354	chr11	KCNQ1;KCNQ1	Body;Body	2597564
1610	cg11512797	0.0391611	0.0128645	3.04412	0.0024021	0.646887	chr11	IPO7;SNORA23	Body;TSS1500	9448817
1611	cg16854986	0.0145348	0.00477477	3.04409	0.00240238	0.646887	chr4	2011-09-01	Body	77872417
1612	cg07965774	0.0213156	0.00700291	3.04381	0.00240452	0.647061	chr1	RCC2;RCC2	Body;Body	17746286
1613	cg01043669	0.0178975	0.00588054	3.04351	0.00240693	0.647309	chr3			72786069
1614	cg00967123	0.0206346	0.00678035	3.04329	0.00240866	0.647374	chr17			78427788
1615	cg11284147	0.0159455	0.00524131	3.04228	0.00241666	0.6488	chr8			144437914
1616	cg27332243	0.0289124	0.00950423	3.04205	0.00241849	0.6488	chr1	KCNN3	TSS200	154842767
1617	cg10118705	0.0344112	0.0113126	3.04185	0.00242009	0.6488	chr2	HDAC4	3'UTR	239974138
1618	cg01503516	0.012469	0.00409921	3.04179	0.00242058	0.6488	chr15	NMB;NMB	TSS1500;TSS1500	85202406
1619	cg11522683	-0.0168105	0.00552672	-3.04168	0.00242145	0.6488	chr6			37501428
1620	cg13728834	0.0207174	0.00681197	3.04132	0.0024243	0.648902	chr9	TMEM8B;TMEM8B;TMEM8B	Body;Body;Body	35846324
1621	cg13064004	0.0292009	0.0096016	3.04126	0.00242482	0.648902	chr8	ADAM9;TM2D2;ADAM9;TM2D2;ADAM9;ADAM9;TM2D2;TM2D2	TSS200;TSS1500;TSS200;TSS1500;TSS200;TSS200;TSS1500;TSS1500	38854350
1622	cg04304509	-0.0189402	0.00622963	-3.04035	0.00243209	0.650047	chr1	GALNT2	Body	230215193
1623	cg03728780	0.0131309	0.00431922	3.04012	0.00243394	0.650047	chr1			43389725
1624	cg05347334	-0.0214094	0.00704247	-3.04004	0.00243451	0.650047	chr4			2439397
1625	cg10946404	0.0167363	0.00550686	3.03918	0.00244147	0.650047	chr8			59575772
1626	cg01520853	0.0172112	0.00566321	3.03913	0.00244183	0.650047	chr2	SLC11A1	Body	219259478
1627	cg21138405	-0.048514	0.0159635	-3.03906	0.00244242	0.650047	chr5	IRF1	TSS1500	131827807
1628	cg07186472	0.0247866	0.00815663	3.03883	0.00244423	0.650047	chr16	RAB40C	Body	650828
1629	cg16239296	0.0195509	0.00643392	3.03872	0.0024451	0.650047	chr15	BTBD1;BTBD1	TSS1500;TSS1500	83736925
1630	cg13720868	-0.0173686	0.00571594	-3.03862	0.00244591	0.650047	chr18	AFG3L2	Body	12376199
1631	cg00037072	0.0168606	0.00554883	3.03859	0.00244615	0.650047	chr1	C1orf63;C1orf63	5'UTR;1stExon	25573940
1632	cg09263904	0.015975	0.00525748	3.03852	0.00244669	0.650047	chr12	CTDSP2;MIR26A2	Body;TSS1500	58219817
1633	cg03213794	0.00992814	0.00326779	3.03818	0.00244943	0.650047	chr11	MRPL23	TSS200	1968318
1634	cg11999288	0.0125716	0.00413819	3.03796	0.00245127	0.650047	chr6	LY6G5B;CSNK2B	TSS1500;Body	31637244
1635	cg22131234	0.0301224	0.00991566	3.03786	0.00245206	0.650047	chr7	VSTM2A	TSS200	54609968
1636	cg06369076	0.0153703	0.00505963	3.03784	0.00245223	0.650047	chr1	ALPL	5'UTR	21845928
1637	cg11554335	-0.0188626	0.00620945	-3.03772	0.00245319	0.650047	chr11	UBE2L6	TSS1500	57336941
1638	cg03558837	-0.0269223	0.00886437	-3.03713	0.00245789	0.650047	chr2	ESPNL	Body	239029375
1639	cg15616888	0.0133743	0.00440389	3.03692	0.00245962	0.650047	chr7	LOC100134713;NDUFB2	TSS200;Body	140397014
1640	cg25743490	0.0451001	0.0148509	3.03686	0.00246014	0.650047	chr18	MBP;MBP	Body;Body	74804256
1641	cg24673605	-0.0119694	0.00394194	-3.03641	0.00246371	0.650047	chr3			46890144
1642	cg03931808	0.0180124	0.00593277	3.03609	0.0024663	0.650047	chr19	RLN3	1stExon	14139099
1643	cg07645809	0.0214867	0.0070772	3.03605	0.00246666	0.650047	chr6			168677970
1644	cg09791681	0.0110799	0.0036495	3.03602	0.00246692	0.650047	chr13	DCUN1D2;TMCO3	Body;TSS1500	114144567
1645	cg13155599	0.0190922	0.00628861	3.03599	0.0024671	0.650047	chr4	C4orf3;C4orf3;C4orf3	Body;1stExon;5'UTR	120221765
1646	cg01310875	0.0150334	0.00495181	3.03595	0.00246749	0.650047	chr8	C8orf80	5'UTR	27938995
1647	cg09834822	0.0211734	0.00697472	3.03574	0.00246918	0.650047	chr16	ACSF3;ACSF3;ACSF3	Body;Body;Body	89178203
1648	cg17652206	0.0165748	0.00546004	3.03567	0.00246977	0.650047	chr4	USP53	TSS200	120133663
1649	cg08229366	0.0298607	0.00983715	3.03551	0.00247106	0.650047	chr7	MESTIT1;MEST;MEST;MEST	Body;TSS1500;5'UTR;TSS1500	130130747
1650	cg07665521	0.0300806	0.00991117	3.03502	0.00247502	0.650695	chr5			600817
1651	cg06610376	-0.0214151	0.00705682	-3.03467	0.00247789	0.650948	chr4			154712902
1652	cg09958559	0.0238576	0.00786247	3.03436	0.00248036	0.650948	chr16	CBFB;CBFB	Body;Body	67064011
1653	cg20760116	0.0307542	0.0101354	3.03435	0.00248049	0.650948	chr3			13324924
1654	cg26544277	0.0134608	0.00443733	3.03354	0.00248708	0.651695	chr2	ABCB6	TSS200	220083865
1655	cg12061118	0.0170792	0.00563096	3.03308	0.00249083	0.651695	chr15	MAN2C1	Body	75656960
1656	cg06025456	0.0196777	0.00648827	3.03282	0.00249297	0.651695	chr6	PPT2;PRRT1;PPT2	TSS1500;TSS1500;TSS1500	32120863
1657	cg09152120	0.0394692	0.0130157	3.03244	0.00249601	0.651695	chr16	ADCY9	Body	4016669
1658	cg18145558	0.021592	0.00712061	3.03232	0.002497	0.651695	chr2			96807942
1659	cg27299526	0.0233414	0.00769774	3.03224	0.0024977	0.651695	chr12	IFFO1;IFFO1;IFFO1	Body;Body;Body	6657744
1660	cg13599485	0.010293	0.00339465	3.03213	0.00249857	0.651695	chr19			1671831
1661	cg11147724	-0.0227556	0.00750484	-3.03213	0.00249858	0.651695	chr7			157322117
1662	cg05306040	0.0165065	0.00544432	3.03187	0.00250067	0.651695	chr4	FRAS1;FRAS1	1stExon;1stExon	78979207
1663	cg09208961	-0.0174941	0.00577094	-3.03141	0.00250448	0.651695	chr15	LOC91948;LOC91948	TSS1500;TSS1500	98418823
1664	cg05926928	0.0295232	0.00973911	3.03141	0.00250451	0.651695	chr17	GDPD1;GDPD1;GDPD1	TSS200;TSS200;TSS200	57297772
1665	cg05489143	0.0533637	0.0176054	3.03109	0.0025071	0.651695	chr3	RPL14;RPL14	TSS200;TSS200	40498640
1666	cg17769836	0.0134616	0.00444131	3.03099	0.0025079	0.651695	chr19	APOC4	TSS200	45445437
1667	cg23261443	-0.0213124	0.00703206	-3.03075	0.00250991	0.651695	chr7	CUX1;CUX1;CUX1	Body;Body;Body	101596340
1668	cg12183741	0.0162428	0.00535966	3.03057	0.00251142	0.651695	chr6	C6orf162;GJB7;C6orf162	TSS1500;5'UTR;TSS1500	88031886
1669	cg07891440	0.0186127	0.00614223	3.03028	0.00251379	0.651695	chr16	TCF25	Body	89973716
1670	cg02575193	0.0197417	0.00651498	3.0302	0.00251447	0.651695	chr11	DCHS1	3'UTR	6642908
1671	cg13301391	-0.0149562	0.0049358	-3.03015	0.00251486	0.651695	chr10	ZNF37B	Body	43045303
1672	cg11378686	0.023273	0.00768071	3.03006	0.00251557	0.651695	chr6	ZNF318	Body	43336278
1673	cg14519859	-0.0136937	0.0045193	-3.03005	0.00251568	0.651695	chr11	RTN3;RTN3;RTN3;RTN3	TSS200;TSS200;TSS200;TSS200	63448755
1674	cg03932904	0.0254404	0.00839627	3.02996	0.00251637	0.651695	chr7			4707887
1675	cg22094551	0.00906345	0.00299132	3.02991	0.0025168	0.651695	chr19			6514198
1676	cg27430444	0.0315862	0.0104253	3.02978	0.00251788	0.651695	chr2			194954642
1677	cg10061292	0.00907989	0.00299791	3.02874	0.00252649	0.653514	chr6	BRD2;BRD2	5'UTR;5'UTR	32939335
1678	cg23301492	0.00828858	0.00273692	3.02843	0.00252905	0.653514	chr17	TMUB2;TMUB2;C17orf65;TMUB2	TSS200;5'UTR;TSS1500;5'UTR	42264543
1679	cg05291508	0.0199144	0.00657592	3.02838	0.00252943	0.653514	chr10			124892233
1680	cg16520238	0.0222587	0.00735198	3.02758	0.00253614	0.653913	chr17			45798480
1681	cg02689785	0.01888	0.00623606	3.02755	0.00253639	0.653913	chr10	LOC729020	TSS1500	105004949
1682	cg02059315	-0.0197392	0.00651998	-3.02749	0.00253684	0.653913	chr16			3989432
1683	cg00133624	-0.0258997	0.00855547	-3.02727	0.00253872	0.653913	chr12	EFCAB4B;EFCAB4B	Body;Body	3756130
1684	cg14874337	0.0138833	0.0045867	3.02687	0.002542	0.653913	chr19	PSMD8	TSS1500	38864187
1685	cg00785892	0.0224556	0.0074188	3.02685	0.00254221	0.653913	chr14			70701435
1686	cg13385210	-0.0145012	0.00479145	-3.02648	0.00254523	0.653913	chr17	IGFBP4	TSS1500	38599271
1687	cg16527339	0.015722	0.00519484	3.02646	0.00254541	0.653913	chr14			53807776
1688	cg00979628	0.00850632	0.00281084	3.02626	0.00254713	0.653913	chr19	MUM1;MUM1	5'UTR;TSS1500	1355239
1689	cg07313373	0.0189288	0.00625487	3.02625	0.00254715	0.653913	chr1	NLRP3;NLRP3	TSS1500;TSS1500	247579131
1690	cg14995036	0.018116	0.00598652	3.02613	0.00254817	0.653913	chr1	BCAR3	5'UTR	94146705
1691	cg09993945	0.0120701	0.0039889	3.02592	0.00254996	0.653913	chr10	CCAR1	Body	70482290
1692	cg23273947	0.0165829	0.00548042	3.02584	0.00255057	0.653913	chr15			68267131
1693	cg21664854	0.0227907	0.00753327	3.02534	0.00255475	0.654327	chr7	C7orf50;C7orf50;C7orf50;GPR146	Body;Body;Body;1stExon	1097933
1694	cg13518530	0.020824	0.00688359	3.02517	0.0025562	0.654327	chr19	SYCE2	TSS200	13030150
1695	cg09228949	0.0261487	0.00864478	3.0248	0.00255932	0.654327	chr10	FAM170B	Body	50340173
1696	cg27582180	0.0173351	0.00573133	3.02462	0.00256077	0.654327	chr5			35852286
1697	cg05422990	0.0194039	0.00641537	3.0246	0.00256095	0.654327	chr8			61818850
1698	cg14482539	0.0091109	0.0030123	3.02457	0.00256124	0.654327	chr20	C20orf199;C20orf199;ZNFX1;SNORD12C;C20orf199	TSS1500;Body;TSS200;TSS1500;TSS1500	47894763
1699	cg05334363	0.0260683	0.00861966	3.02428	0.00256363	0.654385	chr17	CRK;CRK	3'UTR;3'UTR	1326624
1700	cg23980776	-0.032761	0.0108335	-3.02403	0.00256572	0.654385	chr4	PDE6B;PDE6B;PDE6B	Body;Body;Body	657074
1701	cg11807529	0.0282966	0.00936064	3.02293	0.002575	0.654385	chr1	ARHGEF10L;ARHGEF10L	Body;Body	17958884
1702	cg16663497	0.018572	0.00614382	3.02287	0.00257549	0.654385	chr5	PCDHB2	TSS1500	140472925
1703	cg00280858	0.0271316	0.00897572	3.02278	0.00257628	0.654385	chr7	PTPRN2;PTPRN2;PTPRN2	Body;Body;Body	157809235
1704	cg02273398	0.0186242	0.00616132	3.02275	0.00257649	0.654385	chr6			50817400
1705	cg24349665	0.0126016	0.00416917	3.02258	0.00257798	0.654385	chr8	PI15	TSS200	75736723
1706	cg00379528	0.0139588	0.00461839	3.02244	0.00257911	0.654385	chr12			125350693
1707	cg18053085	0.00747358	0.00247272	3.02241	0.00257939	0.654385	chr17	PLCD3;ACBD4	TSS1500;5'UTR	43210134
1708	cg15478598	0.0135319	0.00447771	3.02206	0.00258232	0.654385	chr2			113339037
1709	cg17397438	-0.0120652	0.00399299	-3.0216	0.0025862	0.654385	chr20	MKKS;MKKS	5'UTR;TSS200	10412723
1710	cg20112827	-0.0309942	0.0102579	-3.02148	0.0025872	0.654385	chr22	RNF215	TSS1500	30783793
1711	cg21615171	0.0178881	0.00592049	3.02139	0.00258796	0.654385	chr3	SLC22A13	1stExon	38307564
1712	cg17455297	0.0275459	0.00911699	3.02138	0.00258804	0.654385	chr1			2723217
1713	cg25771580	0.0176272	0.00583425	3.02133	0.00258854	0.654385	chr6	RDBP;MIR1236	Body;TSS200	31924720
1714	cg17783174	0.0191406	0.00633596	3.02095	0.00259174	0.654385	chr2	SH3BP4	Body	235950763
1715	cg13718628	0.011429	0.00378344	3.02081	0.00259295	0.654385	chr11	LOC143666;PHRF1	TSS200;TSS1500	576020
1716	cg00983437	0.0276823	0.00916396	3.02078	0.00259317	0.654385	chr20	TCF15	TSS1500	592164
1717	cg14636268	0.0157442	0.00521289	3.02025	0.00259764	0.654385	chr20	EEF1A2	Body	62124947
1718	cg15139182	-0.0305838	0.0101263	-3.02023	0.00259785	0.654385	chr2			240361099
1719	cg07739205	0.0144557	0.00478646	3.02012	0.00259873	0.654385	chr8	SNTG1	TSS1500	50823541
1720	cg00691671	-0.0251671	0.00833319	-3.0201	0.00259894	0.654385	chr1			65435148
1721	cg13278445	0.0102944	0.00340874	3.02001	0.00259972	0.654385	chr17	KDM6B	5'UTR	7745945
1722	cg25681122	0.0268236	0.00888231	3.01989	0.0026007	0.654385	chr3	C3orf21	Body	194832600
1723	cg23012855	0.0296113	0.00980592	3.01974	0.00260198	0.654385	chr1			235111328
1724	cg06393098	0.0189667	0.00628123	3.01959	0.0026033	0.654385	chr19	FBXO46	TSS1500	46235602
1725	cg16925307	0.0087072	0.00288362	3.01954	0.00260368	0.654385	chr12	KIAA1467	Body	13197662
1726	cg27189465	0.0220653	0.00730752	3.01954	0.0026037	0.654385	chr7	IQCE;IQCE	Body;Body	2600161
1727	cg09799980	0.0196437	0.00650603	3.01931	0.00260566	0.654498	chr12	CCND2	Body	4398618
1728	cg13043177	0.0169513	0.00561609	3.01835	0.00261382	0.65506	chr5	CCDC99;CCDC99	1stExon;5'UTR	169010744
1729	cg22943498	0.0533459	0.0176744	3.01826	0.00261463	0.65506	chr20	BLCAP;BLCAP;BLCAP;BLCAP;NNAT;NNAT;BLCAP	5'UTR;5'UTR;5'UTR;5'UTR;TSS1500;TSS1500;5'UTR	36148928
1730	cg05383328	0.0248411	0.00823066	3.01812	0.00261581	0.65506	chr12	PITPNM2	Body	123471521
1731	cg16361302	0.0152746	0.00506114	3.01801	0.00261674	0.65506	chr2			19561327
1732	cg26266308	0.0150898	0.00500014	3.01788	0.00261786	0.65506	chr8	PDE7A;PDE7A;PDE7A	1stExon;5'UTR;Body	66701194
1733	cg11993118	0.0147652	0.0048932	3.01749	0.00262119	0.65506	chr20	NFATC2;NFATC2;NFATC2	TSS200;Body;TSS200	50159346
1734	cg09807945	0.0263883	0.00874559	3.01733	0.00262257	0.65506	chr10			4066442
1735	cg00125005	0.0140813	0.00466687	3.01729	0.00262288	0.65506	chr7			2528398
1736	cg02528112	0.0395467	0.0131077	3.01705	0.00262495	0.65506	chr7	NOM1	Body	156754734
1737	cg08242217	0.0131148	0.00434728	3.01678	0.00262723	0.65506	chr21	WRB	TSS200	40752130
1738	cg05195612	0.01053	0.00349058	3.01668	0.0026281	0.65506	chr2	CHN1;CHN1;CHN1;CHN1	5'UTR;1stExon;1stExon;5'UTR	175869986
1739	cg10516061	0.0357215	0.0118416	3.01662	0.00262866	0.65506	chr12			129277643
1740	cg20290360	-0.0174344	0.00577982	-3.01643	0.00263029	0.65506	chr1	NFASC;NFASC;NFASC;NFASC	Body;Body;Body;Body	204956391
1741	cg23474723	0.0218522	0.0072446	3.01634	0.002631	0.65506	chr12	IRAK4;PUS7L;IRAK4;PUS7L;PUS7L;IRAK4;IRAK4;IRAK4	5'UTR;TSS1500;5'UTR;TSS1500;TSS1500;5'UTR;5'UTR;5'UTR	44153746
1742	cg07358444	-0.0203192	0.00673693	-3.0161	0.00263315	0.65506	chr2			45183110
1743	cg13637269	0.019568	0.00648818	3.01594	0.00263444	0.65506	chr19			22697330
1744	cg25744476	0.0161267	0.00534777	3.0156	0.0026374	0.65506	chr15			93129807
1745	cg22376730	0.0175235	0.00581138	3.01537	0.00263937	0.65506	chr1			1715039
1746	cg07182753	0.015441	0.00512077	3.01537	0.00263941	0.65506	chr14	LTB4R2;CIDEB	TSS1500;Body	24776700
1747	cg06020727	0.0163125	0.00540991	3.01529	0.00264005	0.65506	chr13	ATP11A;ATP11A	Body;Body	113490012
1748	cg02603251	0.0195057	0.00646913	3.01519	0.00264092	0.65506	chr5	CYFIP2;CYFIP2;CYFIP2	Body;Body;Body	156798048
1749	cg12605157	-0.0293585	0.00973692	-3.01517	0.00264112	0.65506	chr9	CARD9;CARD9	Body;Body	139262133
1750	cg08252499	0.010653	0.00353338	3.01498	0.00264279	0.6551	chr10	ANKRD16;ANKRD16;ANKRD16;FBXO18	TSS1500;TSS1500;TSS1500;Body	5932453
1751	cg16739530	0.0157894	0.0052376	3.01462	0.00264587	0.655488	chr4	HSP90AB2P	TSS1500	13333708
1752	cg11070531	0.0211575	0.00701924	3.01421	0.00264938	0.65583	chr1	ZNF692;ZNF692	Body;Body	249148986
1753	cg22153407	0.0176277	0.0058484	3.01411	0.00265027	0.65583	chr1	GALNT2	Body	230290089
1754	cg00912035	0.025344	0.00840944	3.01375	0.00265334	0.655839	chr19	PLIN3;PLIN3;PLIN3	Body;Body;Body	4852062
1755	cg14096553	0.0165276	0.00548467	3.01342	0.00265623	0.655839	chr10			79719175
1756	cg18282393	0.0225691	0.00748994	3.01325	0.00265772	0.655839	chr2	ACOXL;ACOXL;ACOXL	Body;Body;Body	111788355
1757	cg23529231	-0.0165558	0.00549467	-3.01306	0.00265939	0.655839	chr15	IGDCC3	3'UTR	65619563
1758	cg22055513	-0.0278519	0.0092442	-3.0129	0.00266074	0.655839	chr19	LOC284379	Body	54106593
1759	cg09118247	-0.0151966	0.0050444	-3.01257	0.00266359	0.655839	chr1			231294368
1760	cg15686202	0.017022	0.00565036	3.01255	0.00266377	0.655839	chr13	FAM124A	Body	51822685
1761	cg12049485	0.00734099	0.00243687	3.01247	0.00266449	0.655839	chr15	CHRNA5	Body	78858219
1762	cg22389949	0.0190981	0.0063398	3.01242	0.00266495	0.655839	chr6			152003038
1763	cg13108255	-0.0151221	0.00502002	-3.01236	0.00266543	0.655839	chr1	NCF2;NCF2	TSS1500;TSS1500	183560294
1764	cg17313519	0.0216337	0.00718222	3.01212	0.00266748	0.655971	chr17	CD300LG;CD300LG;CD300LG;CD300LG	TSS200;TSS200;TSS200;TSS200	41924399
1765	cg17269169	0.0310465	0.0103081	3.01186	0.0026698	0.656169	chr10	DIP2C	Body	373158
1766	cg14268780	0.0210487	0.00699124	3.01072	0.00267975	0.656592	chr21	FTCD;FTCD	3'UTR;3'UTR	47556798
1767	cg27109131	0.00950228	0.00315625	3.01062	0.00268059	0.656592	chr3	TMEM43;CHCHD4;CHCHD4	TSS1500;Body;5'UTR	14165888
1768	cg08526705	0.0256006	0.00850481	3.01013	0.00268489	0.656592	chr8	MYC	Body	128753029
1769	cg26337884	0.0259584	0.00862378	3.0101	0.00268513	0.656592	chr10	PRKG1;PRKG1	1stExon;5'UTR	52751119
1770	cg00410719	0.0175031	0.00581498	3.01	0.00268605	0.656592	chr16			56621065
1771	cg10927968	0.0267986	0.00890322	3.00999	0.00268612	0.656592	chr11			1807333
1772	cg14636077	0.0148853	0.00494558	3.00983	0.00268754	0.656592	chr17	SMCR5;RAI1	TSS1500;5'UTR	17684010
1773	cg03566001	0.0165104	0.00548602	3.00954	0.00269005	0.656592	chr8	PVT1	Body	129008054
1774	cg16146033	-0.0233687	0.00776501	-3.00948	0.00269056	0.656592	chr11	SLC22A8	Body	62767323
1775	cg19552044	0.00994532	0.00330472	3.00943	0.00269101	0.656592	chr7	POT1;POT1;POT1;POT1;POT1	TSS200;TSS200;TSS200;TSS200;TSS200	124570047
1776	cg14796370	-0.0135006	0.00448614	-3.0094	0.00269124	0.656592	chr20	SLCO4A1	TSS200	61273660
1777	cg13576859	0.01508	0.00501134	3.00918	0.00269317	0.656592	chr9	FBP1;FBP1	TSS1500;TSS1500	97403129
1778	cg24543526	0.010633	0.00353352	3.00918	0.00269318	0.656592	chr10	ADK;AP3M1;AP3M1	Body;TSS1500;TSS1500	75911479
1779	cg23399279	0.0148276	0.00492791	3.0089	0.00269564	0.656592	chr14			69203665
1780	cg01804570	0.00889445	0.00295606	3.00889	0.00269578	0.656592	chr5	GPR98;GPR98	Body;Body	89854830
1781	cg13954131	0.0198465	0.00659632	3.00873	0.00269718	0.656592	chr19	CHST8;CHST8;CHST8	5'UTR;5'UTR;TSS1500	34175007
1782	cg14203179	0.0229444	0.00762625	3.00861	0.00269817	0.656592	chr20	GNAS;GNAS;GNAS	3'UTR;3'UTR;Body	57430663
1783	cg08201604	0.0158144	0.0052565	3.00855	0.00269876	0.656592	chr8	PPP2R2A	Body	26171697
1784	cg22023664	0.012267	0.00407799	3.0081	0.00270266	0.656777	chr19	GNG7	5'UTR	2619608
1785	cg07687899	0.0141249	0.00469575	3.00801	0.00270347	0.656777	chr2			217733545
1786	cg23848568	0.00874955	0.00290888	3.00788	0.00270467	0.656777	chr5	SLC38A9	TSS200	55008353
1787	cg11064073	0.0202462	0.00673129	3.00777	0.00270558	0.656777	chr4	NPY1R	TSS200	164253938
1788	cg07988015	0.0156861	0.00521568	3.00749	0.00270804	0.656815	chr9	HAUS6	TSS200	19103101
1789	cg26082690	-0.0308665	0.0102637	-3.00735	0.00270928	0.656815	chr10	KIAA1279	TSS1500	70748261
1790	cg22908922	0.0158126	0.00525914	3.0067	0.00271508	0.656815	chr14	PACS2;PACS2	Body;Body	105855008
1791	cg26347379	0.00801333	0.0026656	3.00621	0.00271942	0.656815	chr8	OSR2;OSR2	TSS200;TSS200	99956585
1792	cg03957109	0.0286844	0.00954189	3.00616	0.00271986	0.656815	chr15	ANXA2;ANXA2;ANXA2;ANXA2	Body;Body;Body;Body	60654693
1793	cg17371170	0.0352335	0.0117209	3.00605	0.0027208	0.656815	chr6			168570358
1794	cg08452061	0.0127752	0.00424989	3.00601	0.00272117	0.656815	chr5	DUSP1	TSS1500	172199642
1795	cg23067782	0.0283098	0.009418	3.00593	0.00272189	0.656815	chr4	MFAP3L;MFAP3L	Body;Body	170913027
1796	cg07106169	-0.0246109	0.00818755	-3.00589	0.00272225	0.656815	chr2			95740362
1797	cg02567751	0.0149315	0.00496762	3.00577	0.00272331	0.656815	chr6	KIF6	Body	39521911
1798	cg23820746	-0.0190539	0.00633922	-3.00572	0.00272375	0.656815	chr8	ZC3H3	Body	144565277
1799	cg01979603	0.0167929	0.00558719	3.00561	0.00272466	0.656815	chr6	KIAA1009	TSS1500	84937631
1800	cg03367560	0.0175591	0.00584226	3.00553	0.00272542	0.656815	chr6	TRMT11	TSS200	126307401
1801	cg11606826	0.0185006	0.00615694	3.00484	0.00273152	0.65792	chr6	ABCF1;ABCF1	Body;Body	30540994
1802	cg02587894	0.0132951	0.00442591	3.00392	0.0027397	0.659523	chr22	APOBEC3A	TSS1500	39352174
1803	cg08559424	0.0158822	0.00528748	3.00374	0.00274135	0.659556	chr15			74431181
1804	cg02111786	0.0431277	0.0143605	3.00322	0.00274595	0.660131	chr14	NRXN3;NRXN3;NRXN3	Body;Body;Body	80328189
1805	cg26305881	0.0133312	0.00443909	3.00313	0.00274678	0.660131	chr1	KIAA1522	TSS1500	33207167
1806	ch.20.54687769F	0.0336973	0.0112221	3.00276	0.00275005	0.660202	chr20			55254362
1807	cg19120580	0.0185544	0.00617998	3.00234	0.00275383	0.660202	chr12	ADCY6;ADCY6	Body;Body	49173414
1808	cg07615839	0.00844433	0.00281282	3.00208	0.00275615	0.660202	chr2	PSMD1	TSS200	231921515
1809	cg27140880	0.0199144	0.00663392	3.0019	0.0027578	0.660202	chr2	RPL37A	TSS200	217363404
1810	cg18380783	-0.0382676	0.012748	-3.00185	0.00275827	0.660202	chr21	DSCR3	Body	38630506
1811	cg04912466	0.0313612	0.0104476	3.00176	0.00275901	0.660202	chr11	COX8A	TSS200	63742028
1812	cg15823502	-0.0225188	0.00750205	-3.00169	0.00275971	0.660202	chr6			41650768
1813	cg20253268	0.0231715	0.00771978	3.00158	0.00276066	0.660202	chr1	GLIS1	Body	53990199
1814	cg04171425	-0.0148301	0.00494077	-3.00157	0.00276078	0.660202	chr16			4654740
1815	cg06806638	0.0111736	0.0037229	3.00133	0.00276294	0.660355	chr8	CHD7	5'UTR	61596860
1816	cg18034049	0.0270945	0.00902818	3.00111	0.00276492	0.660406	chr15			63613668
1817	cg13714299	0.0144224	0.00480644	3.00065	0.00276903	0.660406	chr16	VKORC1;VKORC1	Body;Body	31105660
1818	cg20759222	0.015503	0.00516658	3.00064	0.00276914	0.660406	chr12			111834955
1819	cg20887442	-0.0149065	0.00496781	-3.00062	0.00276924	0.660406	chr11	NUMA1	Body	71725424
1820	cg20546777	0.0143149	0.00477109	3.00035	0.00277174	0.660523	chr12			13025369
1821	cg11804724	0.0133486	0.0044492	3.00023	0.00277278	0.660523	chr1	DNAH14;DNAH14;DNAH14	5'UTR;5'UTR;5'UTR	225117817
1822	cg27584980	0.0149137	0.00497136	2.99992	0.00277558	0.660828	chr16	FAM18A	TSS1500	10913597
1823	cg08120263	-0.0210199	0.00700803	-2.99941	0.00278024	0.66145	chr14	FOXG1	TSS1500	29236013
1824	cg06270661	0.0139945	0.00466601	2.99925	0.00278161	0.66145	chr7	DNAH11	TSS1500	21582502
1825	cg16554228	0.0168794	0.0056281	2.99913	0.00278277	0.66145	chr10	RPS24;RPS24;RPS24;RPS24;RPS24;RPS24	Body;Body;Body;Body;Body;Body	79794011
1826	cg25409040	0.0288856	0.00963215	2.99887	0.00278507	0.661634	chr11	CSTF3;CSTF3;CSTF3	TSS1500;TSS1500;TSS1500	33183343
1827	cg17753162	0.015149	0.00505222	2.99848	0.0027886	0.66211	chr1			29828926
1828	cg15230030	-0.0195437	0.00652023	-2.9974	0.00279842	0.663509	chr4	RGS12;RGS12	Body;Body	3365414
1829	cg14864603	0.0168486	0.00562126	2.9973	0.00279927	0.663509	chr17	AANAT;AANAT	Body;TSS1500	74462846
1830	ch.1.48110560R	0.0163833	0.00546639	2.99709	0.00280119	0.663509	chr1			48337973
1831	cg15803483	0.0117071	0.00390641	2.99689	0.002803	0.663509	chr20	ARFGAP1;ARFGAP1	5'UTR;5'UTR	61904700
1832	cg10473158	0.0335206	0.0111852	2.99686	0.00280333	0.663509	chr7	MESTIT1;MEST;MEST	Body;5'UTR;TSS1500	130130122
1833	cg27580693	-0.0135598	0.00452489	-2.99671	0.00280465	0.663509	chr6	AGER;AGER	Body;Body	32150024
1834	cg14108380	0.0251139	0.00838072	2.99663	0.00280544	0.663509	chr9	SDCCAG3;SDCCAG3;SDCCAG3	Body;Body;Body	139299357
1835	cg20345569	0.0207588	0.00692771	2.99649	0.00280673	0.663509	chr12			125130348
1836	cg04474007	0.0132003	0.00440558	2.99626	0.00280877	0.66353	chr19	NCRNA00085	Body	52207269
1837	cg02517342	0.0123387	0.00411839	2.996	0.00281117	0.66353	chr8	CPA6;CPA6	Body;5'UTR	68470264
1838	cg12332174	0.0193123	0.00644661	2.99573	0.00281365	0.66353	chr4			9495205
1839	cg20975318	0.0100956	0.00337002	2.9957	0.00281389	0.66353	chr19	CCDC97	TSS200	41816051
1840	cg15261665	-0.0256266	0.00855466	-2.99563	0.00281457	0.66353	chr3	LTF;LTF	5'UTR;1stExon	46506374
1841	cg01209199	0.0108458	0.00362072	2.99547	0.00281599	0.66353	chr6	CRIP3	Body	43274833
1842	cg06722589	0.0130338	0.00435187	2.99499	0.00282037	0.664199	chr16	CASKIN1	TSS1500	2246986
1843	cg20528093	0.0226481	0.00756286	2.99465	0.00282351	0.66422	chr11	PAX6	5'UTR	31837144
1844	cg27305769	0.0164931	0.00550752	2.99465	0.00282352	0.66422	chr7	MAD1L1;MAD1L1;MAD1L1	Body;Body;Body	2004020
1845	cg09373364	0.00811227	0.00270921	2.99433	0.0028264	0.664538	chr16	C16orf53	TSS200	29827347
1846	cg00101629	0.0138062	0.00461145	2.9939	0.00283036	0.665108	chr1	KIAA1026;KIAA1026	Body;Body	15068966
1847	cg11449860	0.0330519	0.0110412	2.9935	0.00283404	0.665582	chr2			397781
1848	cg06741996	0.0209306	0.00699261	2.99325	0.00283637	0.665582	chr21	PDXK	Body	45149373
1849	cg14712575	0.015522	0.00518606	2.99303	0.00283842	0.665582	chr1	PRDM16;PRDM16	Body;Body	3248373
1850	cg03420389	0.0175871	0.00587606	2.99302	0.00283851	0.665582	chr16			48720568
1851	cg24626850	0.00950101	0.00317467	2.99275	0.00284092	0.665787	chr1	TRAPPC3	TSS200	36615251
1852	ch.17.52597345F	0.0184331	0.00616059	2.9921	0.00284696	0.666132	chr17			55242346
1853	cg14117138	0.0138182	0.00461838	2.99199	0.00284793	0.666132	chr19	HIF3A	TSS1500	46800085
1854	cg24052851	-0.014394	0.00481112	-2.99182	0.00284957	0.666132	chr9			90795355
1855	cg08196032	0.0298884	0.00999017	2.99178	0.0028499	0.666132	chr14			95239751
1856	cg09332175	0.0166752	0.00557371	2.99176	0.00285007	0.666132	chr1			938905
1857	cg17935632	0.0180413	0.00603107	2.9914	0.00285342	0.666132	chr6	GFOD1	Body	13368264
1858	cg17378617	0.0150785	0.00504074	2.99132	0.00285415	0.666132	chr11	NXF1;NXF1	Body;Body	62572592
1859	cg15202770	0.0120283	0.00402137	2.9911	0.00285621	0.666132	chr1			145397173
1860	cg01654446	0.0408796	0.013668	2.99089	0.00285815	0.666132	chr6	TAPBP;TAPBP;TAPBP	Body;Body;Body	33280476
1861	cg12079115	0.0195857	0.00654858	2.99083	0.00285871	0.666132	chr2			241851444
1862	cg27090289	-0.0116116	0.00388287	-2.99046	0.00286213	0.666132	chr5	TBC1D9B;TBC1D9B	Body;Body	179290641
1863	cg11138769	0.0156384	0.00522954	2.99039	0.0028628	0.666132	chr11	VPS26B	3'UTR	134117039
1864	cg03508817	0.0231635	0.00774628	2.99028	0.00286383	0.666132	chr2	HDAC4	Body	240089937
1865	cg11419262	0.0189401	0.00633397	2.99024	0.00286418	0.666132	chr3			193840181
1866	cg00452270	0.0145708	0.00487322	2.98998	0.00286663	0.666132	chr1	PDE4DIP	Body	145015987
1867	cg13054419	0.0144584	0.00483578	2.98988	0.00286751	0.666132	chr13			31438929
1868	cg08660562	0.0212624	0.00711207	2.98962	0.00286998	0.666132	chr12	IRAK3;IRAK3	Body;Body	66627900
1869	cg20300175	0.0425375	0.0142285	2.98961	0.00287003	0.666132	chr17			27918316
1870	cg27254852	0.0153491	0.00513564	2.98875	0.00287805	0.666541	chr17	LOC100306951;INPP5K;INPP5K;INPP5K	Body;TSS1500;TSS1500;TSS1500	1421079
1871	cg21002957	0.0296022	0.00990496	2.98863	0.00287919	0.666541	chr19	RASAL3	Body	15568894
1872	cg12985929	0.00806919	0.00270003	2.98855	0.00287988	0.666541	chr17	SEPT9;SEPT9;SEPT9;SEPT9	5'UTR;Body;Body;Body	75370611
1873	cg01219382	0.00801273	0.00268145	2.98821	0.00288306	0.666541	chr4			184328462
1874	cg10771090	-0.0255928	0.00856518	-2.988	0.00288504	0.666541	chr1	TAL1	Body	47690795
1875	cg16811695	0.0148018	0.00495396	2.98788	0.00288616	0.666541	chr10	VWA2	TSS200	115999009
1876	cg12209024	0.0147993	0.00495325	2.98779	0.00288701	0.666541	chr4	DCUN1D4;DCUN1D4	Body;Body	52710789
1877	cg18893528	0.0169213	0.00566396	2.98754	0.00288933	0.666541	chr10			4296406
1878	cg08211704	0.0239554	0.00801847	2.98753	0.00288941	0.666541	chr8			124007664
1879	cg21845080	0.0235382	0.00788035	2.98695	0.00289491	0.666541	chr3	TM4SF19	TSS200	196065306
1880	cg27120833	0.0260527	0.00872237	2.98689	0.00289545	0.666541	chr22	ARFGAP3;ARFGAP3	3'UTR;3'UTR	43193524
1881	cg11638071	0.0332455	0.011131	2.98676	0.00289667	0.666541	chr17	BZRAP1;BZRAP1;BZRAP1;BZRAP1	1stExon;5'UTR;1stExon;5'UTR	56405967
1882	cg15985891	0.0179484	0.00600999	2.98642	0.00289985	0.666541	chr1	PDE4B;PDE4B	5'UTR;5'UTR	66323190
1883	cg09559373	0.0266424	0.00892146	2.98632	0.00290074	0.666541	chr19	TCF3;TCF3	Body;Body	1626649
1884	cg21723486	0.023191	0.0077658	2.9863	0.00290098	0.666541	chr3	TP63;TP63;TP63	1stExon;1stExon;1stExon	189349323
1885	cg05191488	0.0258897	0.00866949	2.9863	0.002901	0.666541	chr12	HIP1R	Body	123334709
1886	cg14806146	0.0101768	0.00340794	2.9862	0.00290189	0.666541	chr17	ARL4D	TSS200	41476317
1887	cg27375198	0.0107485	0.00359987	2.98582	0.00290552	0.666541	chr17	PYY	5'UTR	42061083
1888	cg14643520	0.0184027	0.00616353	2.98574	0.00290623	0.666541	chr3	ATP1B3	TSS200	141595277
1889	cg05773155	0.0169176	0.00566621	2.98571	0.00290655	0.666541	chr1	LMOD1	Body	201911097
1890	cg01810713	0.0193392	0.00647738	2.98565	0.0029071	0.666541	chr16			85966031
1891	cg16888565	0.019084	0.00639199	2.98562	0.00290738	0.666541	chr15			63305933
1892	cg04610235	0.0114772	0.00384443	2.98541	0.00290929	0.666541	chr17	MTMR4	Body	56592440
1893	cg06733736	0.019774	0.00662377	2.98531	0.00291031	0.666541	chr16	BTBD12	TSS200	3661771
1894	cg17231776	0.025246	0.00845678	2.9853	0.00291037	0.666541	chr5	HK3	Body	176314555
1895	cg07482372	-0.0226766	0.0075965	-2.98514	0.00291191	0.666541	chr11	PHLDA2	TSS1500	2951201
1896	cg22791678	0.0162018	0.00542838	2.98464	0.00291656	0.666541	chr6	FOXP4;FOXP4;FOXP4	Body;Body;Body	41552580
1897	cg14431546	0.019782	0.00662865	2.98431	0.0029197	0.666541	chr12			132997503
1898	cg17043247	-0.0158963	0.00532663	-2.9843	0.00291979	0.666541	chr6	HLA-DPB2	Body	33083989
1899	cg19963309	0.0206506	0.00691992	2.98422	0.00292059	0.666541	chr3			155456293
1900	cg07883600	0.012381	0.00414898	2.9841	0.00292168	0.666541	chr3	CACNA1D;CACNA1D;CACNA1D	TSS1500;TSS1500;TSS1500	53528162
1901	cg04171526	0.0199303	0.00667896	2.98405	0.00292217	0.666541	chr16	GLG1;GLG1;GLG1;GLG1;GLG1	Body;Body;Body;Body;Body	74555139
1902	cg06161550	-0.0406674	0.0136286	-2.98399	0.00292277	0.666541	chr12	GALNT9	Body	132877646
1903	cg19974474	0.00889016	0.0029795	2.98378	0.00292473	0.666541	chr12	GDF11	TSS1500	56136812
1904	cg10789808	0.0326523	0.0109449	2.98335	0.00292881	0.666541	chr5	NSUN2;SRD5A1	TSS200;TSS1500	6633262
1905	cg05374238	0.0216943	0.00727212	2.98321	0.00293012	0.666541	chr1	C1orf168	TSS200	57285466
1906	cg02237987	0.0228178	0.00764935	2.98298	0.00293234	0.666541	chr1	C1orf92	Body	156897441
1907	cg26503178	0.0252505	0.00846573	2.98268	0.00293518	0.666541	chr12	GEFT;GEFT	Body;TSS1500	58004731
1908	cg25253727	0.0166284	0.005575	2.98267	0.00293519	0.666541	chr20	C20orf152	TSS1500	34555956
1909	cg20696912	0.00780764	0.00261781	2.98251	0.00293675	0.666541	chr3	MCF2L2	TSS200	183146011
1910	cg18023085	0.0197319	0.00661602	2.98244	0.00293738	0.666541	chr8			142134542
1911	cg26678852	0.00962158	0.00322645	2.98209	0.00294072	0.666541	chr1	GNG12	5'UTR	68297929
1912	cg16518729	0.0362214	0.0121467	2.98198	0.00294175	0.666541	chr17	TBCD	Body	80845575
1913	cg02264779	0.0108164	0.0036273	2.98195	0.00294206	0.666541	chr22			24817310
1914	cg13422008	0.0159827	0.0053603	2.98167	0.0029447	0.666541	chr3	ABHD10	TSS200	111697794
1915	cg02066343	0.0115322	0.00386772	2.98165	0.00294494	0.666541	chr6	ITPR3	Body	33590458
1916	cg09988118	-0.0180828	0.00606511	-2.98145	0.00294688	0.666541	chr6	TBX18	Body	85472307
1917	cg26360612	-0.0174537	0.00585449	-2.98125	0.00294876	0.666541	chr1			23543300
1918	cg10059687	0.0225148	0.0075523	2.98118	0.00294939	0.666541	chr1	TNFRSF25;TNFRSF25;TNFRSF25;TNFRSF25;TNFRSF25;TNFRSF25	1stExon;1stExon;1stExon;1stExon;1stExon;1stExon	6526129
1919	cg03082741	0.0138374	0.00464167	2.98113	0.00294985	0.666541	chr16	KLHDC4	Body	87756170
1920	cg00647881	0.0155403	0.00521304	2.98104	0.00295079	0.666541	chr1	S100A2	5'UTR	153536528
1921	cg08628565	0.0112781	0.00378341	2.98094	0.0029517	0.666541	chr7			148762621
1922	cg22117760	0.0260553	0.00874182	2.98054	0.00295557	0.667067	chr17	VPS25	TSS1500	40925242
1923	cg11582891	0.0196112	0.00658031	2.98028	0.00295799	0.667156	chr6			167768382
1924	cg00040067	-0.0174795	0.00586526	-2.98017	0.00295903	0.667156	chr1	TMEM54	Body	33365703
1925	cg07834510	0.0340671	0.0114326	2.97982	0.00296244	0.667577	chr2	CNGA3;CNGA3	Body;Body	99004292
1926	cg22963959	0.0303263	0.0101779	2.97961	0.00296441	0.667675	chr14			45356673
1927	cg22098511	0.0188538	0.00632802	2.97942	0.00296625	0.667742	chr17			79476521
1928	cg27351691	0.0104712	0.00351497	2.97904	0.00296989	0.668214	chr16	CP110	5'UTR	19535770
1929	cg21646955	0.0244763	0.00821772	2.97847	0.00297534	0.668945	chr6	TCP11;TCP11	Body;5'UTR	35108921
1930	cg07903237	-0.0198048	0.00665098	-2.97773	0.00298247	0.668945	chr1			221064388
1931	cg05589277	-0.0224037	0.00752422	-2.97755	0.00298423	0.668945	chr19	KANK2;KANK2	Body;Body	11289183
1932	cg03507326	0.0314254	0.0105544	2.97747	0.00298496	0.668945	chr16	LOC100128788;SRRM2	Body;TSS1500	2801952
1933	cg11658038	0.0103481	0.00347549	2.97745	0.0029852	0.668945	chr5	KIAA0141;KIAA0141	TSS200;TSS200	141303204
1934	cg22571016	0.0407324	0.0136814	2.97721	0.00298746	0.668945	chr15			79966195
1935	cg03347153	-0.0280796	0.00943167	-2.97716	0.00298801	0.668945	chr3	SPATA16	Body	172622645
1936	cg03439212	0.00950985	0.00319436	2.97708	0.00298879	0.668945	chr8	KLF10;KLF10	Body;TSS1500	103666796
1937	cg10345404	0.0129388	0.00434619	2.97705	0.00298899	0.668945	chr8	PTK2B;PTK2B;PTK2B;PTK2B	5'UTR;5'UTR;5'UTR;5'UTR	27187123
1938	cg05295015	0.00864771	0.00290491	2.97693	0.00299019	0.668945	chr14			38069001
1939	cg06154633	0.02637	0.00885816	2.97692	0.00299034	0.668945	chr17	RPTOR;RPTOR	Body;Body	78860605
1940	cg03001986	0.00892631	0.00299877	2.97666	0.00299285	0.668945	chr5	UIMC1	TSS200	176433640
1941	cg09520857	0.0397639	0.0133605	2.97623	0.00299692	0.668945	chr2	ANO7	Body	242139924
1942	cg26516701	0.0110582	0.00371613	2.97572	0.00300186	0.668945	chr12	PCBP2;PCBP2;PCBP2;PCBP2;PCBP2;PCBP2;PCBP2	TSS1500;TSS1500;TSS1500;TSS1500;TSS1500;TSS1500;TSS1500	53845683
1943	cg18505959	-0.0211724	0.00711521	-2.97565	0.00300257	0.668945	chr6	BAT5	Body	31670195
1944	cg27447557	0.00795083	0.00267202	2.97559	0.00300313	0.668945	chr1	UCK2	TSS200	165796797
1945	cg03800417	0.0125587	0.00422058	2.97558	0.00300324	0.668945	chr2	PTMA;PTMA	Body;Body	232574573
1946	cg10713002	0.0196806	0.00661425	2.97549	0.00300413	0.668945	chr8	PUF60;PUF60;PUF60	Body;Body;5'UTR	144905047
1947	cg06415742	0.0168873	0.00567592	2.97525	0.00300649	0.668945	chr21	RRP1B	Body	45111964
1948	cg00678761	0.0135226	0.00454514	2.97519	0.00300706	0.668945	chr20			621583
1949	cg11678027	0.0397857	0.0133739	2.97488	0.00301005	0.668945	chr13	C13orf38;C13orf38;C13orf38;C13orf38;C13orf38;C13orf38	TSS200;TSS200;TSS200;TSS200;TSS200;TSS200	36872048
1950	cg09487570	-0.0145976	0.00490736	-2.97463	0.00301249	0.668945	chr6	MRPS10	TSS200	42185763
1951	cg17331461	0.00857408	0.00288242	2.97461	0.00301266	0.668945	chr7	ATXN7L1;ATXN7L1	1stExon;1stExon	105516985
1952	cg02138682	0.0220005	0.00739654	2.97443	0.00301445	0.668945	chr16	WFDC1	Body	84336042
1953	cg13740236	0.0183372	0.006165	2.97441	0.00301465	0.668945	chr4			147138044
1954	cg21390801	-0.0217795	0.00732319	-2.97405	0.00301809	0.668945	chr21	MX2	TSS1500	42733729
1955	cg13051071	0.0133541	0.00449065	2.97375	0.00302106	0.668945	chr1	ANKRD34A	Body	145473392
1956	cg06210630	-0.0155428	0.00522703	-2.97354	0.00302305	0.668945	chr1	ATP1A2	TSS200	160085433
1957	cg05947596	0.0104788	0.00352409	2.97348	0.00302369	0.668945	chr6			99969103
1958	cg00240767	0.0187639	0.00631079	2.9733	0.00302548	0.668945	chr16	CCDC101	TSS1500	28564522
1959	cg06384763	0.0163425	0.00549664	2.97317	0.00302666	0.668945	chr19	ZNF788	Body	12203198
1960	cg20712263	0.011906	0.00400459	2.9731	0.00302742	0.668945	chr12	GPR133;GPR133	5'UTR;1stExon	131438527
1961	cg08734125	0.00772512	0.00259846	2.97296	0.00302876	0.668945	chr1	SNRNP40;ZCCHC17	TSS200;TSS200	31769791
1962	cg01298757	0.0208676	0.00701917	2.97294	0.00302897	0.668945	chr12	SMUG1	Body	54576256
1963	cg23059701	0.018782	0.00631833	2.97263	0.00303199	0.668945	chr19	LMNB2;TIMM13	3'UTR;TSS1500	2428889
1964	cg01465527	-0.0193967	0.00652535	-2.97251	0.00303312	0.668945	chr6	SNORD32B	TSS1500	29548535
1965	cg24752028	0.0096	0.00322984	2.97228	0.00303537	0.668945	chr2	YPEL5;YPEL5;YPEL5;YPEL5;YPEL5;YPEL5;YPEL5;YPEL5	5'UTR;1stExon;1stExon;5'UTR;1stExon;1stExon;5'UTR;5'UTR	30369779
1966	cg10067062	0.0113061	0.00380392	2.97223	0.00303594	0.668945	chr21	PDE9A;PDE9A;PDE9A;PDE9A;PDE9A;PDE9A;PDE9A;PDE9A;PDE9A;PDE9A;PDE9A;PDE9A;PDE9A;PDE9A;PDE9A;PDE9A;PDE9A;PDE9A;PDE9A;PDE9A	Body;Body;5'UTR;Body;Body;Body;5'UTR;5'UTR;Body;Body;5'UTR;5'UTR;5'UTR;Body;5'UTR;Body;Body;Body;Body;Body	44086302
1967	cg03794214	0.0250504	0.00842824	2.9722	0.00303616	0.668945	chr22	RRP7A	Body	42912017
1968	cg03644629	0.0219243	0.00737684	2.97204	0.00303773	0.668945	chr3	FLJ25363	Body	109130317
1969	cg11396585	0.0182295	0.00613377	2.972	0.00303819	0.668945	chr6	TAPBP;TAPBP;TAPBP	Body;Body;Body	33273477
1970	cg04044297	0.014789	0.00497619	2.97196	0.00303857	0.668945	chr13			26760422
1971	cg27531483	0.0129324	0.00435161	2.97187	0.00303945	0.668945	chr1	KDM5B	Body	202776874
1972	cg19145218	-0.0140339	0.00472253	-2.97169	0.00304122	0.668996	chr20	C20orf54	TSS200	749336
1973	cg07236476	0.00762887	0.00256772	2.97106	0.00304735	0.669206	chr22	SNORD43;RPL3;RPL3	TSS1500;TSS200;TSS200	39715822
1974	cg17817350	0.0366524	0.0123368	2.97099	0.00304809	0.669206	chr17	SLC16A3;SLC16A3;SLC16A3	Body;Body;Body	80195737
1975	cg12849836	0.0254715	0.00857349	2.97096	0.0030484	0.669206	chr11			64319344
1976	cg20111643	0.0167038	0.00562248	2.97089	0.00304905	0.669206	chr17	TOM1L1	TSS200	52977892
1977	cg23029506	0.0169248	0.00569714	2.97075	0.00305042	0.669206	chr15	ARID3B	5'UTR	74834163
1978	cg05225012	-0.0331783	0.0111693	-2.97049	0.003053	0.669206	chr2			96055346
1979	cg09607658	0.0149397	0.00502949	2.97043	0.00305359	0.669206	chr6	EXOC2	Body	551230
1980	cg16423337	0.0209287	0.00704589	2.97033	0.00305451	0.669206	chr3	ITIH3;ITIH3	5'UTR;1stExon	52828818
1981	cg19245616	-0.0188325	0.00634226	-2.96937	0.00306405	0.670775	chr19	PDE4C;PDE4C;PDE4C	3'UTR;3'UTR;3'UTR	18319787
1982	cg23500724	0.00894413	0.00301252	2.96899	0.00306775	0.670775	chr6	RNF39;RNF39	1stExon;1stExon	30043049
1983	cg04642923	0.0175797	0.00592125	2.96893	0.0030684	0.670775	chr11			33398366
1984	cg00035969	-0.0193211	0.0065081	-2.96878	0.00306986	0.670775	chr1			112159097
1985	cg11890603	0.009756	0.00328623	2.96875	0.00307015	0.670775	chr11	RIC8A;BET1L;BET1L	TSS1500;TSS200;TSS200	207529
1986	cg00517261	-0.0137754	0.00464025	-2.96867	0.00307096	0.670775	chr12	SLC6A12;SLC6A12;SLC6A12	TSS1500;TSS1500;TSS1500	323801
1987	cg06826845	0.02079	0.00700385	2.96837	0.00307393	0.670959	chr1	CACYBP;CACYBP	TSS200;5'UTR	174968881
1988	cg20181262	0.0184544	0.00621819	2.96781	0.0030794	0.670959	chr12	SFRS8	Body	132283956
1989	cg13100962	0.0181275	0.00610815	2.96776	0.00307991	0.670959	chr11			33921158
1990	cg03754700	0.0179499	0.00604856	2.96763	0.00308119	0.670959	chr12	DDX51	Body	132626213
1991	cg17803993	0.018989	0.00639908	2.96745	0.00308301	0.670959	chr3	FOXP1;FOXP1	5'UTR;5'UTR	71276214
1992	cg03289072	-0.0405839	0.0136767	-2.96738	0.00308372	0.670959	chr17	MRC2	Body	60757756
1993	cg24690404	0.014194	0.00478383	2.96708	0.00308666	0.670959	chr4			3507205
1994	cg26347189	0.0258986	0.00872885	2.96702	0.00308732	0.670959	chr1	THEM4	Body	151880861
1995	cg19184878	0.0316424	0.010666	2.96665	0.00309095	0.670959	chr12			133345086
1996	cg26816564	0.0181256	0.00610994	2.96658	0.00309172	0.670959	chr1	VAMP3	TSS1500	7831052
1997	cg09604106	0.0156689	0.00528246	2.96622	0.00309526	0.670959	chr16	CMIP;CMIP	Body;Body	81716293
1998	cg00746693	0.0113408	0.0038233	2.96622	0.00309528	0.670959	chr19	KIAA0355	5'UTR	34746153
[truncated: 23,409 more rows]

[truncated: 2 more sheets: Table S10, Table S11]
